# Supplementary material for: Nine new species of Clada from Madagascar (Coleoptera, Ptinidae)
Source: Zookeys. 2018 Dec 13;(806):121–40. doi: 10.3897/zookeys.806.21916 (PMC6302070; doi:10.3897/zookeys.806.21916)
Supplement: XML Treatment for Clada (Clada) barclayi [file zookeys.806.21916-treatment1.xml]

<!DOCTYPE tp:taxon-treatment
  PUBLIC "-//TaxonX//DTD Taxonomic Treatment Publishing DTD v0 20100105//EN" "tax-treatment-NSO.dtd">
<tp:taxon-treatment xmlns:tp="http://www.plazi.org/taxpub"><tp:treatment-meta><kwd-group><label>Taxon classification</label><kwd><named-content xmlns:xlink="http://www.w3.org/1999/xlink" content-type="kingdom">Animalia</named-content></kwd><kwd><named-content xmlns:xlink="http://www.w3.org/1999/xlink" content-type="order">Coleoptera</named-content></kwd><kwd><named-content xmlns:xlink="http://www.w3.org/1999/xlink" content-type="family">Ptinidae</named-content></kwd></kwd-group><mixed-citation publication-type="journal"><person-group><name><surname>Zahradník</surname><given-names>Petr</given-names></name><name><surname>rýzna</surname><given-names>Miloš</given-names></name></person-group><article-title>Nine new species of <italic><tp:taxon-name><tp:taxon-name-part taxon-name-part-type="genus" reg="Clada">Clada</tp:taxon-name-part></tp:taxon-name></italic> from Madagascar (<tp:taxon-name><tp:taxon-name-part taxon-name-part-type="order">Coleoptera</tp:taxon-name-part></tp:taxon-name>, <tp:taxon-name><tp:taxon-name-part taxon-name-part-type="family">Ptinidae</tp:taxon-name-part></tp:taxon-name>)</article-title><source>Zookeys</source><day>13</day><month>12</month><year>2018</year><volume>2018</volume><issue>806</issue><fpage>121</fpage><lpage>140</lpage><pub-id pub-id-type="doi">10.3897/zookeys.806.21916</pub-id></mixed-citation></tp:treatment-meta><tp:nomenclature><tp:taxon-name><tp:taxon-name-part taxon-name-part-type="genus" reg="Clada">Clada</tp:taxon-name-part> (<tp:taxon-name-part taxon-name-part-type="subgenus" reg="Clada">Clada</tp:taxon-name-part>) <tp:taxon-name-part taxon-name-part-type="species" reg="barclayi">barclayi</tp:taxon-name-part><object-id xmlns:xlink="http://www.w3.org/1999/xlink" content-type="zoobank" xlink:type="simple">http://zoobank.org/3024EF07-9FDF-4F02-AC93-8AE41CCEB249</object-id></tp:taxon-name><tp:taxon-status xmlns:xlink="http://www.w3.org/1999/xlink" xlink:type="simple">sp. n.</tp:taxon-status><xref ref-type="fig" rid="F1">Figs 1</xref><xref ref-type="fig" rid="F2">, 10</xref><xref ref-type="fig" rid="F3">, 19a, b</xref><xref ref-type="fig" rid="F4">, 28</xref></tp:nomenclature><tp:treatment-sec sec-type="type material" id="SECID0E1EAE"><title>Type material.</title><p><bold>Holotype male</bold>: Madagascar, Mahajanga prov., Ampatika env., Mahajamba riv., 17.–19.xi.1995, I. Jeniš lgt. (<abbrev xmlns:xlink="http://www.w3.org/1999/xlink" content-type="institution" xlink:title="Forestry and Game Management Research Institute, Jíloviště, Czech Tepublic" id="ABBRID0ECFAE" xlink:type="simple">FGMRI</abbrev>). <bold>Paratype (1)</bold>: 1 female, Madagascar, Morondava prov., Maronfandilia, 4.–5.xii.1995, J. Stolarczyk lgt. (<abbrev xmlns:xlink="http://www.w3.org/1999/xlink" content-type="institution" xlink:title="Forestry and Game Management Research Institute, Jíloviště, Czech Tepublic" id="ABBRID0EJFAE" xlink:type="simple">FGMRI</abbrev>).</p></tp:treatment-sec><tp:treatment-sec sec-type="Differential diagnosis" id="SECID0EOFAE"><title>Differential diagnosis.</title><p>This species is similar to <tp:taxon-name><tp:taxon-name-part taxon-name-part-type="genus" reg="Clada">C.</tp:taxon-name-part> (<tp:taxon-name-part taxon-name-part-type="subgenus" reg="Clada">C.</tp:taxon-name-part>) <tp:taxon-name-part taxon-name-part-type="species" reg="humeralis">humeralis</tp:taxon-name-part></tp:taxon-name> Pic, 1926, but differs by lighter colour of the elytra and missing lighter humeri. Fully differs by shape of the aedeagus. Fully differs by shape of the aedeagus. For differences from other Madagascan species, see key.</p></tp:treatment-sec><tp:treatment-sec sec-type="description" id="SECID0ECGAE"><title>Description.</title><p>Male (holotype). Elongate-elliptical, transversally convex. Body length 5.8 mm, maximum width 2.2 mm (Figure <xref ref-type="fig" rid="F1">1</xref>). Ratio length:width of elytra 1.7. Body light brown, also antennae, maxillary and labial palpi and legs, only pronotum and head darker. Pubescence yellowish white.</p><p><italic>Head</italic> matt shiny, with double punctation – first coarse, dense, umbilicate, distance between punctures approximately the same as their diameter; second is very fine, punctures almost touching. Pubescence recumbent or semi-erect, long, inclined more or less forwards. Anterior part of head with shallow deepening. Clypeus with shallow transverse depression. Eyes large, globular with short erect sparse pubescence. Frons 1.6 times as wide as diameter of eye, from dorsal view. Antennae consisting of eleven antennomeres, 3<sup>rd</sup> to 10<sup>th</sup> pectinate (Figure <xref ref-type="fig" rid="F3">19a</xref>). First antennomere robust, twice as long as wide; second smallest, one-half as long as first, almost as wide as long. 3<sup>rd</sup> 1.4 times as wide as long. 4<sup>th</sup> to 8<sup>th</sup> 2.1 as wide as long; 9<sup>th</sup> and 10<sup>th</sup> 1.7 times as wide as long. Apical antennomere longest, oblong oval, 5 times as long as wide. All antennomeres on margin with short erect dense setae. Apical maxillary palpomere long, spindle shaped.</p><p><italic>Pronotum</italic> convex, matt shiny, rounded, transverse (ratio length:width of pronotum 0.8); widest on one half, but only slightly. Base of pronotum finely bordered. Middle of pronotum at base with small, blunt swelling, posteriorly slightly sharpened. Surface of pronotum with double punctation: one coarse, dense, umbilicate, distance between punctures approximately one-half their diameter; other one is very fine, punctures almost touching. Pubescence short, sparse, recumbent, inclined more or less forwards.</p><p><italic>Scutellum</italic> almost triangular, narrow, 1.4 times as long as wide, dense recumbent pubescence, inclined backwards.</p><p><italic>Elytra</italic> oval, transversally convex, shiny, with distinct humeri. Each elytron with five fine costae, almost invisible, but apex more distinct. Surface of elytra with double punctation: one coarse, dense, umbilicate, distance between punctures approximately the same as their diameter; the other one is very fine, punctures almost touching. Pubescence relatively sparse, recumbent or semi-erect, inclined backwards. Posterior margin of each elytron with approximately 25 small teeth.</p><p>Legs stout, with short and dense recumbent pubescence. All tarsi robust, same length as tibia. 1<sup>st</sup> metatarsomere as long as 2<sup>nd</sup> and 3<sup>rd</sup> together, same width, slightly emarginate on top, 4<sup>th</sup> slightly shorter than previous, more emarginate, almost to 2/3 of their length. 5<sup>th</sup> same length as 3<sup>rd</sup> and 4<sup>th</sup> together, rectangular, wider on the top, with two large claws, without teeth.</p><p>For <italic>aedeagus</italic> see Figure <xref ref-type="fig" rid="F4">28</xref>.</p><p>Female. Habitually the same as male, only antennae serrate (Figure <xref ref-type="fig" rid="F3">19b</xref>). 1<sup>st</sup> antennomere robust with dense long erect hairs. 2<sup>nd</sup> small, as wide as 1<sup>st</sup>, half as long as previous, as long as wide. Antennomeres 3<sup>th</sup> to 10<sup>th</sup> serrate. 3<sup>rd</sup> and 4<sup>th</sup> twice longer than wide; 5<sup>th</sup> 2.3 longer than wide; 6<sup>th</sup> twice longer than wide; 7<sup>th</sup> 1.7 times longer than wide; 8<sup>th</sup> to 10<sup>th</sup> twice longer than wide. Apical antennomere longest, oblong oval, 3.3 times longer than wide. Body length 6.8 mm, maximum width 2.9 mm. Ratio length:width of elytra 1.8.</p></tp:treatment-sec><tp:treatment-sec sec-type="Name derivation" id="SECID0EEJAE"><title>Name derivation.</title><p>Patronym, dedicated to our friend and colleague Maxwell VL Barclay (Natural History Museum, London).</p></tp:treatment-sec><tp:treatment-sec sec-type="biology" id="SECID0EJJAE"><title>Biology.</title><p>Unknown.</p></tp:treatment-sec><tp:treatment-sec sec-type="distribution" id="SECID0EOJAE"><title>Distribution.</title><p>This species is found in the western part of Madagascar (Figure <xref ref-type="fig" rid="F2">10</xref>).</p><fig id="F1" position="float" orientation="portrait"><label>Figures 1–9.</label><caption><p>Habitus. <bold>1</bold><tp:taxon-name><tp:taxon-name-part taxon-name-part-type="genus" reg="Clada">C.</tp:taxon-name-part> (<tp:taxon-name-part taxon-name-part-type="subgenus" reg="Clada">C.</tp:taxon-name-part>) <tp:taxon-name-part taxon-name-part-type="species" reg="barclayi">barclayi</tp:taxon-name-part></tp:taxon-name> sp. n. <bold>2</bold><tp:taxon-name><tp:taxon-name-part taxon-name-part-type="genus" reg="Clada">C.</tp:taxon-name-part> (<tp:taxon-name-part taxon-name-part-type="subgenus" reg="Clada">C.</tp:taxon-name-part>) <tp:taxon-name-part taxon-name-part-type="species" reg="dimbyi">dimbyi</tp:taxon-name-part></tp:taxon-name> sp. n. <bold>3</bold><tp:taxon-name><tp:taxon-name-part taxon-name-part-type="genus" reg="Clada">C.</tp:taxon-name-part> (<tp:taxon-name-part taxon-name-part-type="subgenus" reg="Clada">C.</tp:taxon-name-part>) <tp:taxon-name-part taxon-name-part-type="species" reg="fasciata">fasciata</tp:taxon-name-part></tp:taxon-name> sp. n. <bold>4</bold><tp:taxon-name><tp:taxon-name-part taxon-name-part-type="genus" reg="Clada">C.</tp:taxon-name-part> (<tp:taxon-name-part taxon-name-part-type="subgenus" reg="Clada">C.</tp:taxon-name-part>) <tp:taxon-name-part taxon-name-part-type="species" reg="lalae">lalae</tp:taxon-name-part></tp:taxon-name> sp. n. <bold>5</bold><tp:taxon-name><tp:taxon-name-part taxon-name-part-type="genus" reg="Clada">C.</tp:taxon-name-part> (<tp:taxon-name-part taxon-name-part-type="subgenus" reg="Clada">C.</tp:taxon-name-part>) <tp:taxon-name-part taxon-name-part-type="species" reg="madagascarensis">madagascarensis</tp:taxon-name-part></tp:taxon-name> sp. n. <bold>6</bold><tp:taxon-name><tp:taxon-name-part taxon-name-part-type="genus" reg="Clada">C.</tp:taxon-name-part> (<tp:taxon-name-part taxon-name-part-type="subgenus" reg="Clada">C.</tp:taxon-name-part>) <tp:taxon-name-part taxon-name-part-type="species" reg="mamyi">mamyi</tp:taxon-name-part></tp:taxon-name> sp. n. <bold>7</bold><tp:taxon-name><tp:taxon-name-part taxon-name-part-type="genus" reg="Clada">C.</tp:taxon-name-part> (<tp:taxon-name-part taxon-name-part-type="subgenus" reg="Clada">C.</tp:taxon-name-part>) <tp:taxon-name-part taxon-name-part-type="species" reg="njakai">njakai</tp:taxon-name-part></tp:taxon-name> sp. n. <bold>8</bold><tp:taxon-name><tp:taxon-name-part taxon-name-part-type="genus" reg="Clada">C.</tp:taxon-name-part> (<tp:taxon-name-part taxon-name-part-type="subgenus" reg="Clada">C.</tp:taxon-name-part>) <tp:taxon-name-part taxon-name-part-type="species" reg="obesa">obesa</tp:taxon-name-part></tp:taxon-name> sp. n. <bold>9</bold><tp:taxon-name><tp:taxon-name-part taxon-name-part-type="genus" reg="Clada">C.</tp:taxon-name-part> (<tp:taxon-name-part taxon-name-part-type="subgenus" reg="Clada">C.</tp:taxon-name-part>) <tp:taxon-name-part taxon-name-part-type="species" reg="rindrai">rindrai</tp:taxon-name-part></tp:taxon-name> sp. n.</p></caption><graphic xmlns:xlink="http://www.w3.org/1999/xlink" xlink:href="zookeys-806-121-g001.jpg" position="float" orientation="portrait" xlink:type="simple" id="oo_249583.jpg"/></fig></tp:treatment-sec><tp:treatment-sec><!--Section generated to contain objects referenced in tp:taxon-treatment.--><fig id="F2" position="float" orientation="portrait"><label>Figures 10–18.</label><caption><p>Maps of distribution. <bold>10</bold><tp:taxon-name><tp:taxon-name-part taxon-name-part-type="genus" reg="Clada">C.</tp:taxon-name-part> (<tp:taxon-name-part taxon-name-part-type="subgenus" reg="Clada">C.</tp:taxon-name-part>) <tp:taxon-name-part taxon-name-part-type="species" reg="barclayi">barclayi</tp:taxon-name-part></tp:taxon-name> sp. n. <bold>11</bold><tp:taxon-name><tp:taxon-name-part taxon-name-part-type="genus" reg="Clada">C.</tp:taxon-name-part> (<tp:taxon-name-part taxon-name-part-type="subgenus" reg="Clada">C.</tp:taxon-name-part>) <tp:taxon-name-part taxon-name-part-type="species" reg="dimbyi">dimbyi</tp:taxon-name-part></tp:taxon-name> sp. n. <bold>12</bold><tp:taxon-name><tp:taxon-name-part taxon-name-part-type="genus" reg="Clada">C.</tp:taxon-name-part> (<tp:taxon-name-part taxon-name-part-type="subgenus" reg="Clada">C.</tp:taxon-name-part>) <tp:taxon-name-part taxon-name-part-type="species" reg="fasciata">fasciata</tp:taxon-name-part></tp:taxon-name> sp. n. <bold>13</bold><tp:taxon-name><tp:taxon-name-part taxon-name-part-type="genus" reg="Clada">C.</tp:taxon-name-part> (<tp:taxon-name-part taxon-name-part-type="subgenus" reg="Clada">C.</tp:taxon-name-part>) <tp:taxon-name-part taxon-name-part-type="species" reg="lalae">lalae</tp:taxon-name-part></tp:taxon-name> sp. n. <bold>14</bold><tp:taxon-name><tp:taxon-name-part taxon-name-part-type="genus" reg="Clada">C.</tp:taxon-name-part> (<tp:taxon-name-part taxon-name-part-type="subgenus" reg="Clada">C.</tp:taxon-name-part>) <tp:taxon-name-part taxon-name-part-type="species" reg="madagascarensis">madagascarensis</tp:taxon-name-part></tp:taxon-name> sp. n. <bold>15</bold><tp:taxon-name><tp:taxon-name-part taxon-name-part-type="genus" reg="Clada">C.</tp:taxon-name-part> (<tp:taxon-name-part taxon-name-part-type="subgenus" reg="Clada">C.</tp:taxon-name-part>) <tp:taxon-name-part taxon-name-part-type="species" reg="mamyi">mamyi</tp:taxon-name-part></tp:taxon-name> sp. n. <bold>16</bold><tp:taxon-name><tp:taxon-name-part taxon-name-part-type="genus" reg="Clada">C.</tp:taxon-name-part> (<tp:taxon-name-part taxon-name-part-type="subgenus" reg="Clada">C.</tp:taxon-name-part>) <tp:taxon-name-part taxon-name-part-type="species" reg="njakai">njakai</tp:taxon-name-part></tp:taxon-name> sp. n. <bold>17</bold><tp:taxon-name><tp:taxon-name-part taxon-name-part-type="genus" reg="Clada">C.</tp:taxon-name-part> (<tp:taxon-name-part taxon-name-part-type="subgenus" reg="Clada">C.</tp:taxon-name-part>) <tp:taxon-name-part taxon-name-part-type="species" reg="obesa">obesa</tp:taxon-name-part></tp:taxon-name> sp. n. <bold>18</bold><tp:taxon-name><tp:taxon-name-part taxon-name-part-type="genus" reg="Clada">C.</tp:taxon-name-part> (<tp:taxon-name-part taxon-name-part-type="subgenus" reg="Clada">C.</tp:taxon-name-part>) <tp:taxon-name-part taxon-name-part-type="species" reg="rindrai">rindrai</tp:taxon-name-part></tp:taxon-name> sp. n.</p></caption><graphic xmlns:xlink="http://www.w3.org/1999/xlink" xlink:href="zookeys-806-121-g002.jpg" position="float" orientation="portrait" xlink:type="simple" id="oo_249584.jpg"/></fig><fig id="F3" position="float" orientation="portrait"><label>Figures 19–27.</label><caption><p>Antennae. <bold>19</bold><tp:taxon-name><tp:taxon-name-part taxon-name-part-type="genus" reg="Clada">C.</tp:taxon-name-part> (<tp:taxon-name-part taxon-name-part-type="subgenus" reg="Clada">C.</tp:taxon-name-part>) <tp:taxon-name-part taxon-name-part-type="species" reg="barclayi">barclayi</tp:taxon-name-part></tp:taxon-name> sp. n. – a male, b female <bold>20</bold><tp:taxon-name><tp:taxon-name-part taxon-name-part-type="genus" reg="Clada">C.</tp:taxon-name-part> (<tp:taxon-name-part taxon-name-part-type="subgenus" reg="Clada">C.</tp:taxon-name-part>) <tp:taxon-name-part taxon-name-part-type="species" reg="dimbyi">dimbyi</tp:taxon-name-part></tp:taxon-name> sp. n. – male <bold>21</bold><tp:taxon-name><tp:taxon-name-part taxon-name-part-type="genus" reg="Clada">C.</tp:taxon-name-part> (<tp:taxon-name-part taxon-name-part-type="subgenus" reg="Clada">C.</tp:taxon-name-part>) <tp:taxon-name-part taxon-name-part-type="species" reg="fasciata">fasciata</tp:taxon-name-part></tp:taxon-name> sp. n. – male <bold>22</bold><tp:taxon-name><tp:taxon-name-part taxon-name-part-type="genus" reg="Clada">C.</tp:taxon-name-part> (<tp:taxon-name-part taxon-name-part-type="subgenus" reg="Clada">C.</tp:taxon-name-part>) <tp:taxon-name-part taxon-name-part-type="species" reg="lalae">lalae</tp:taxon-name-part></tp:taxon-name> sp. n. – a male, b female <bold>23</bold><tp:taxon-name><tp:taxon-name-part taxon-name-part-type="genus" reg="Clada">C.</tp:taxon-name-part> (<tp:taxon-name-part taxon-name-part-type="subgenus" reg="Clada">C.</tp:taxon-name-part>) <tp:taxon-name-part taxon-name-part-type="species" reg="madagascarensis">madagascarensis</tp:taxon-name-part></tp:taxon-name> sp. n. – a male, b female <bold>24</bold><tp:taxon-name><tp:taxon-name-part taxon-name-part-type="genus" reg="Clada">C.</tp:taxon-name-part> (<tp:taxon-name-part taxon-name-part-type="subgenus" reg="Clada">C.</tp:taxon-name-part>) <tp:taxon-name-part taxon-name-part-type="species" reg="mamyi">mamyi</tp:taxon-name-part></tp:taxon-name> sp. n. – male <bold>25</bold><tp:taxon-name><tp:taxon-name-part taxon-name-part-type="genus" reg="Clada">C.</tp:taxon-name-part> (<tp:taxon-name-part taxon-name-part-type="subgenus" reg="Clada">C.</tp:taxon-name-part>) <tp:taxon-name-part taxon-name-part-type="species" reg="njakai">njakai</tp:taxon-name-part></tp:taxon-name> sp. n. – male <bold>26</bold><tp:taxon-name><tp:taxon-name-part taxon-name-part-type="genus" reg="Clada">C.</tp:taxon-name-part> (<tp:taxon-name-part taxon-name-part-type="subgenus" reg="Clada">C.</tp:taxon-name-part>) <tp:taxon-name-part taxon-name-part-type="species" reg="obesa">obesa</tp:taxon-name-part></tp:taxon-name> sp. n. – female <bold>27</bold><tp:taxon-name><tp:taxon-name-part taxon-name-part-type="genus" reg="Clada">C.</tp:taxon-name-part> (<tp:taxon-name-part taxon-name-part-type="subgenus" reg="Clada">C.</tp:taxon-name-part>) <tp:taxon-name-part taxon-name-part-type="species" reg="rindrai">rindrai</tp:taxon-name-part></tp:taxon-name> sp. n. – male.</p></caption><graphic xmlns:xlink="http://www.w3.org/1999/xlink" xlink:href="zookeys-806-121-g003.jpg" position="float" orientation="portrait" xlink:type="simple" id="oo_249585.jpg"/></fig><fig id="F4" position="float" orientation="portrait"><label>Figures 28–35.</label><caption><p>Aedeagus in dorsal viev. <bold>28</bold><tp:taxon-name><tp:taxon-name-part taxon-name-part-type="genus" reg="Clada">C.</tp:taxon-name-part> (<tp:taxon-name-part taxon-name-part-type="subgenus" reg="Clada">C.</tp:taxon-name-part>) <tp:taxon-name-part taxon-name-part-type="species" reg="barclayi">barclayi</tp:taxon-name-part></tp:taxon-name> sp. n. <bold>29</bold><tp:taxon-name><tp:taxon-name-part taxon-name-part-type="genus" reg="Clada">C.</tp:taxon-name-part> (<tp:taxon-name-part taxon-name-part-type="subgenus" reg="Clada">C.</tp:taxon-name-part>) <tp:taxon-name-part taxon-name-part-type="species" reg="dimbyi">dimbyi</tp:taxon-name-part></tp:taxon-name> sp. n. <bold>30</bold><tp:taxon-name><tp:taxon-name-part taxon-name-part-type="genus" reg="Clada">C.</tp:taxon-name-part> (<tp:taxon-name-part taxon-name-part-type="subgenus" reg="Clada">C.</tp:taxon-name-part>) <tp:taxon-name-part taxon-name-part-type="species" reg="fasciata">fasciata</tp:taxon-name-part></tp:taxon-name> sp. n. <bold>31</bold><tp:taxon-name><tp:taxon-name-part taxon-name-part-type="genus" reg="Clada">C.</tp:taxon-name-part> (<tp:taxon-name-part taxon-name-part-type="subgenus" reg="Clada">C.</tp:taxon-name-part>) <tp:taxon-name-part taxon-name-part-type="species" reg="lalae">lalae</tp:taxon-name-part></tp:taxon-name> sp. n. <bold>32</bold><tp:taxon-name><tp:taxon-name-part taxon-name-part-type="genus" reg="Clada">C.</tp:taxon-name-part> (<tp:taxon-name-part taxon-name-part-type="subgenus" reg="Clada">C.</tp:taxon-name-part>) <tp:taxon-name-part taxon-name-part-type="species" reg="madagascarensis">madagascarensis</tp:taxon-name-part></tp:taxon-name> sp. n. <bold>33</bold><tp:taxon-name><tp:taxon-name-part taxon-name-part-type="genus" reg="Clada">C.</tp:taxon-name-part> (<tp:taxon-name-part taxon-name-part-type="subgenus" reg="Clada">C.</tp:taxon-name-part>) <tp:taxon-name-part taxon-name-part-type="species" reg="mamyi">mamyi</tp:taxon-name-part></tp:taxon-name> sp. n. <bold>34</bold><tp:taxon-name><tp:taxon-name-part taxon-name-part-type="genus" reg="Clada">C.</tp:taxon-name-part> (<tp:taxon-name-part taxon-name-part-type="subgenus" reg="Clada">C.</tp:taxon-name-part>) <tp:taxon-name-part taxon-name-part-type="species" reg="njakai">njakai</tp:taxon-name-part></tp:taxon-name> sp. n. <bold>35</bold><tp:taxon-name><tp:taxon-name-part taxon-name-part-type="genus" reg="Clada">C.</tp:taxon-name-part> (<tp:taxon-name-part taxon-name-part-type="subgenus" reg="Clada">C.</tp:taxon-name-part>) <tp:taxon-name-part taxon-name-part-type="species" reg="rindrai">rindrai</tp:taxon-name-part></tp:taxon-name> sp. n.</p></caption><graphic xmlns:xlink="http://www.w3.org/1999/xlink" xlink:href="zookeys-806-121-g004.jpg" position="float" orientation="portrait" xlink:type="simple" id="oo_249586.jpg"/></fig></tp:treatment-sec></tp:taxon-treatment>
