# Supplementary material for: Nine new species of Clada from Madagascar (Coleoptera, Ptinidae)
Source: Zookeys. 2018 Dec 13;(806):121–40. doi: 10.3897/zookeys.806.21916 (PMC6302070; doi:10.3897/zookeys.806.21916)
Supplement: XML Treatment for Clada (Clada) dimbyi [file zookeys.806.21916-treatment2.xml]

<!DOCTYPE tp:taxon-treatment
  PUBLIC "-//TaxonX//DTD Taxonomic Treatment Publishing DTD v0 20100105//EN" "tax-treatment-NSO.dtd">
<tp:taxon-treatment xmlns:tp="http://www.plazi.org/taxpub"><tp:treatment-meta><kwd-group><label>Taxon classification</label><kwd><named-content xmlns:xlink="http://www.w3.org/1999/xlink" content-type="kingdom">Animalia</named-content></kwd><kwd><named-content xmlns:xlink="http://www.w3.org/1999/xlink" content-type="order">Coleoptera</named-content></kwd><kwd><named-content xmlns:xlink="http://www.w3.org/1999/xlink" content-type="family">Ptinidae</named-content></kwd></kwd-group><mixed-citation publication-type="journal"><person-group><name><surname>Zahradník</surname><given-names>Petr</given-names></name><name><surname>rýzna</surname><given-names>Miloš</given-names></name></person-group><article-title>Nine new species of <italic><tp:taxon-name><tp:taxon-name-part taxon-name-part-type="genus" reg="Clada">Clada</tp:taxon-name-part></tp:taxon-name></italic> from Madagascar (<tp:taxon-name><tp:taxon-name-part taxon-name-part-type="order">Coleoptera</tp:taxon-name-part></tp:taxon-name>, <tp:taxon-name><tp:taxon-name-part taxon-name-part-type="family">Ptinidae</tp:taxon-name-part></tp:taxon-name>)</article-title><source>Zookeys</source><day>13</day><month>12</month><year>2018</year><volume>2018</volume><issue>806</issue><fpage>121</fpage><lpage>140</lpage><pub-id pub-id-type="doi">10.3897/zookeys.806.21916</pub-id></mixed-citation></tp:treatment-meta><tp:nomenclature><tp:taxon-name><tp:taxon-name-part taxon-name-part-type="genus" reg="Clada">Clada</tp:taxon-name-part> (<tp:taxon-name-part taxon-name-part-type="subgenus" reg="Clada">Clada</tp:taxon-name-part>) <tp:taxon-name-part taxon-name-part-type="species" reg="dimbyi">dimbyi</tp:taxon-name-part><object-id xmlns:xlink="http://www.w3.org/1999/xlink" content-type="zoobank" xlink:type="simple">http://zoobank.org/1591559C-96BE-4553-B410-39F33E8C2167</object-id></tp:taxon-name><tp:taxon-status xmlns:xlink="http://www.w3.org/1999/xlink" xlink:type="simple">sp. n.</tp:taxon-status><xref ref-type="fig" rid="F1">Figs 2</xref><xref ref-type="fig" rid="F2">, 11</xref><xref ref-type="fig" rid="F3">, 20</xref><xref ref-type="fig" rid="F4">, 29</xref></tp:nomenclature><tp:treatment-sec sec-type="type material" id="SECID0EPQAE"><title>Type material.</title><p><bold>Holotype male</bold>: Madagascar, Mahajanga prov., Mahajamba riv., Ampatika env., 17.–19.xi.1995, I. Jeniš lgt. (<abbrev xmlns:xlink="http://www.w3.org/1999/xlink" content-type="institution" xlink:title="Forestry and Game Management Research Institute, Jíloviště, Czech Tepublic" id="ABBRID0EXQAE" xlink:type="simple">FGMRI</abbrev>). <bold>Paratype(1)</bold>: 1 male, Madagascar, Mahajanga prov., Ambodimanga, Ankolia riv., 14.–15.xi.1995, J. Stolarczyk lgt. (<abbrev xmlns:xlink="http://www.w3.org/1999/xlink" content-type="institution" xlink:title="Forestry and Game Management Research Institute, Jíloviště, Czech Tepublic" id="ABBRID0E5QAE" xlink:type="simple">FGMRI</abbrev>).</p></tp:treatment-sec><tp:treatment-sec sec-type="Differential diagnosis" id="SECID0EDRAE"><title>Differential diagnosis.</title><p>The species is similar to <tp:taxon-name><tp:taxon-name-part taxon-name-part-type="genus" reg="Clada">C.</tp:taxon-name-part> (<tp:taxon-name-part taxon-name-part-type="subgenus" reg="Clada">C.</tp:taxon-name-part>) <tp:taxon-name-part taxon-name-part-type="species" reg="humeralis">humeralis</tp:taxon-name-part></tp:taxon-name> Pic, 1926, but differs by the lighter colour of the elytra and absence of lighter coloured humeri. Fully differs by shape of the aedeagus. Fully differs by shape of the aedeagus. For differences from other Madagascan species, see key.</p></tp:treatment-sec><tp:treatment-sec sec-type="description" id="SECID0EXRAE"><title>Description.</title><p>Male (holotype). Elongate-elliptical, transversally convex. Body length 5.9 mm, maximum width 2.9 mm (Figure <xref ref-type="fig" rid="F1">2</xref>). Ratio length:width of elytra 1.6. Body light brown, head and pronotum brown, antennae and legs partly darker. Pubescence white.</p><p><italic>Head</italic> matt-shiny, with double punctation – one coarse, dense, umbilicate, distance between punctures approximately the same as their diameter; other is very fine, punctures almost touching. Pubescence recumbent or semi-erect, long, mostly inclined forwards, partly to centre of head, on vertex backwards. Clypeus with shallow, transverse depression. Eyes large, globular with short erect sparse pubescence. Frons twice as wide as diameters of eye, in dorsal view. Antennae consisting of eleven antennomeres; 3<sup>rd</sup> to 10<sup>th</sup> pectinate (Figure <xref ref-type="fig" rid="F3">20</xref>). 1<sup>st</sup> antennomere robust, twice as long as wide; 2<sup>nd</sup> smallest, only 1/3 as long as 1<sup>st</sup>, as long as wide, the same width as 1<sup>st</sup>. 3<sup>rd</sup> 1.3 times as wide as long; 4<sup>th</sup> and 5<sup>th</sup> 2.1 times as wide as long; 6<sup>th</sup>, 7<sup>th</sup> and 9<sup>th</sup> 1.9 times as wide as long; 8<sup>th</sup> twice wider as long; 10<sup>th</sup> 1.6 times as wide as long. Apical antennomere longest, oblong oval, 5.7 times as long as wide. All antennomeres with short recumbent pubescence, only 1<sup>st</sup> and 2<sup>nd</sup> with a few long semi-erect setae. Apical maxillary palpomere long, spindle shaped.</p><p><italic>Pronotum</italic> convex, matt-shiny, transverse (ratio length:width of pronotum 0.8); widest in posterior 2/3. Base of pronotum finely bordered. Middle of pronotum at base with a small blunt swelling, posteriorly slightly sharpened. Surface of pronotum with coarse, dense, umbilicate punctation, distance between punctures smaller than their diameter. Pubescence long, sparse, recumbent, inclined more or less forwards.</p><p><italic>Scutellum</italic> large, longitudinally trapezoidal, 1.2 times as long as wide, densely recumbent pubescence, inclined backwards, surface shinning with fine, dense punctures.</p><p><italic>Elytra</italic> oval, transversally convex, shiny, with distinct humeri. Each elytron with five very fine costae. Surface of elytra irregularly punctated with punctures of different diameters, coarse, dense, umbilicate. Pubescence relatively sparse, recumbent, on sides also semi-erect, inclined backwards. Posterior margin of each elytron with approximately 25 very small teeth.</p><p><italic>Legs</italic> stout, with short and dense recumbent pubescence. Mesotibia on the apex with short forked projection. All tarsi robust, the same length as tibia. 1<sup>st</sup> metatarsomere as long as 2<sup>nd</sup> and 3<sup>rd</sup> together, the same width, slightly emarginate on top, 4<sup>th</sup> slightly shorter than previous, more emarginate, almost to 2/3 of their length. 5<sup>th</sup> the same length as 3<sup>rd</sup> and 4<sup>th</sup> together, rectangular, wider on the top, with two large claws, without teeth.</p><p>For <italic>aedeagus</italic> see Figure <xref ref-type="fig" rid="F4">29</xref>.</p><p>Female. Unknown.</p></tp:treatment-sec><tp:treatment-sec sec-type="variability" id="SECID0EQUAE"><title>Variability.</title><p>Without visible variability.</p></tp:treatment-sec><tp:treatment-sec sec-type="Name derivation" id="SECID0EVUAE"><title>Name derivation.</title><p>Patronymic, dedicated to Dr Dimby Raharinjanahary from Madagascar National Parks, Antananarivo (Chargé des Bases de données de suivibiodiversité et recherche).</p></tp:treatment-sec><tp:treatment-sec sec-type="biology" id="SECID0E1UAE"><title>Biology.</title><p>Unknown.</p></tp:treatment-sec><tp:treatment-sec sec-type="distribution" id="SECID0E6UAE"><title>Distribution.</title><p>This species is found in the northwestern part of Madagascar (Figure <xref ref-type="fig" rid="F2">11</xref>).</p><fig id="F2" position="float" orientation="portrait"><label>Figures 10–18.</label><caption><p>Maps of distribution. <bold>10</bold><tp:taxon-name><tp:taxon-name-part taxon-name-part-type="genus" reg="Clada">C.</tp:taxon-name-part> (<tp:taxon-name-part taxon-name-part-type="subgenus" reg="Clada">C.</tp:taxon-name-part>) <tp:taxon-name-part taxon-name-part-type="species" reg="barclayi">barclayi</tp:taxon-name-part></tp:taxon-name> sp. n. <bold>11</bold><tp:taxon-name><tp:taxon-name-part taxon-name-part-type="genus" reg="Clada">C.</tp:taxon-name-part> (<tp:taxon-name-part taxon-name-part-type="subgenus" reg="Clada">C.</tp:taxon-name-part>) <tp:taxon-name-part taxon-name-part-type="species" reg="dimbyi">dimbyi</tp:taxon-name-part></tp:taxon-name> sp. n. <bold>12</bold><tp:taxon-name><tp:taxon-name-part taxon-name-part-type="genus" reg="Clada">C.</tp:taxon-name-part> (<tp:taxon-name-part taxon-name-part-type="subgenus" reg="Clada">C.</tp:taxon-name-part>) <tp:taxon-name-part taxon-name-part-type="species" reg="fasciata">fasciata</tp:taxon-name-part></tp:taxon-name> sp. n. <bold>13</bold><tp:taxon-name><tp:taxon-name-part taxon-name-part-type="genus" reg="Clada">C.</tp:taxon-name-part> (<tp:taxon-name-part taxon-name-part-type="subgenus" reg="Clada">C.</tp:taxon-name-part>) <tp:taxon-name-part taxon-name-part-type="species" reg="lalae">lalae</tp:taxon-name-part></tp:taxon-name> sp. n. <bold>14</bold><tp:taxon-name><tp:taxon-name-part taxon-name-part-type="genus" reg="Clada">C.</tp:taxon-name-part> (<tp:taxon-name-part taxon-name-part-type="subgenus" reg="Clada">C.</tp:taxon-name-part>) <tp:taxon-name-part taxon-name-part-type="species" reg="madagascarensis">madagascarensis</tp:taxon-name-part></tp:taxon-name> sp. n. <bold>15</bold><tp:taxon-name><tp:taxon-name-part taxon-name-part-type="genus" reg="Clada">C.</tp:taxon-name-part> (<tp:taxon-name-part taxon-name-part-type="subgenus" reg="Clada">C.</tp:taxon-name-part>) <tp:taxon-name-part taxon-name-part-type="species" reg="mamyi">mamyi</tp:taxon-name-part></tp:taxon-name> sp. n. <bold>16</bold><tp:taxon-name><tp:taxon-name-part taxon-name-part-type="genus" reg="Clada">C.</tp:taxon-name-part> (<tp:taxon-name-part taxon-name-part-type="subgenus" reg="Clada">C.</tp:taxon-name-part>) <tp:taxon-name-part taxon-name-part-type="species" reg="njakai">njakai</tp:taxon-name-part></tp:taxon-name> sp. n. <bold>17</bold><tp:taxon-name><tp:taxon-name-part taxon-name-part-type="genus" reg="Clada">C.</tp:taxon-name-part> (<tp:taxon-name-part taxon-name-part-type="subgenus" reg="Clada">C.</tp:taxon-name-part>) <tp:taxon-name-part taxon-name-part-type="species" reg="obesa">obesa</tp:taxon-name-part></tp:taxon-name> sp. n. <bold>18</bold><tp:taxon-name><tp:taxon-name-part taxon-name-part-type="genus" reg="Clada">C.</tp:taxon-name-part> (<tp:taxon-name-part taxon-name-part-type="subgenus" reg="Clada">C.</tp:taxon-name-part>) <tp:taxon-name-part taxon-name-part-type="species" reg="rindrai">rindrai</tp:taxon-name-part></tp:taxon-name> sp. n.</p></caption><graphic xmlns:xlink="http://www.w3.org/1999/xlink" xlink:href="zookeys-806-121-g002.jpg" position="float" orientation="portrait" xlink:type="simple" id="oo_249584.jpg"/></fig></tp:treatment-sec><tp:treatment-sec><!--Section generated to contain objects referenced in tp:taxon-treatment.--><fig id="F1" position="float" orientation="portrait"><label>Figures 1–9.</label><caption><p>Habitus. <bold>1</bold><tp:taxon-name><tp:taxon-name-part taxon-name-part-type="genus" reg="Clada">C.</tp:taxon-name-part> (<tp:taxon-name-part taxon-name-part-type="subgenus" reg="Clada">C.</tp:taxon-name-part>) <tp:taxon-name-part taxon-name-part-type="species" reg="barclayi">barclayi</tp:taxon-name-part></tp:taxon-name> sp. n. <bold>2</bold><tp:taxon-name><tp:taxon-name-part taxon-name-part-type="genus" reg="Clada">C.</tp:taxon-name-part> (<tp:taxon-name-part taxon-name-part-type="subgenus" reg="Clada">C.</tp:taxon-name-part>) <tp:taxon-name-part taxon-name-part-type="species" reg="dimbyi">dimbyi</tp:taxon-name-part></tp:taxon-name> sp. n. <bold>3</bold><tp:taxon-name><tp:taxon-name-part taxon-name-part-type="genus" reg="Clada">C.</tp:taxon-name-part> (<tp:taxon-name-part taxon-name-part-type="subgenus" reg="Clada">C.</tp:taxon-name-part>) <tp:taxon-name-part taxon-name-part-type="species" reg="fasciata">fasciata</tp:taxon-name-part></tp:taxon-name> sp. n. <bold>4</bold><tp:taxon-name><tp:taxon-name-part taxon-name-part-type="genus" reg="Clada">C.</tp:taxon-name-part> (<tp:taxon-name-part taxon-name-part-type="subgenus" reg="Clada">C.</tp:taxon-name-part>) <tp:taxon-name-part taxon-name-part-type="species" reg="lalae">lalae</tp:taxon-name-part></tp:taxon-name> sp. n. <bold>5</bold><tp:taxon-name><tp:taxon-name-part taxon-name-part-type="genus" reg="Clada">C.</tp:taxon-name-part> (<tp:taxon-name-part taxon-name-part-type="subgenus" reg="Clada">C.</tp:taxon-name-part>) <tp:taxon-name-part taxon-name-part-type="species" reg="madagascarensis">madagascarensis</tp:taxon-name-part></tp:taxon-name> sp. n. <bold>6</bold><tp:taxon-name><tp:taxon-name-part taxon-name-part-type="genus" reg="Clada">C.</tp:taxon-name-part> (<tp:taxon-name-part taxon-name-part-type="subgenus" reg="Clada">C.</tp:taxon-name-part>) <tp:taxon-name-part taxon-name-part-type="species" reg="mamyi">mamyi</tp:taxon-name-part></tp:taxon-name> sp. n. <bold>7</bold><tp:taxon-name><tp:taxon-name-part taxon-name-part-type="genus" reg="Clada">C.</tp:taxon-name-part> (<tp:taxon-name-part taxon-name-part-type="subgenus" reg="Clada">C.</tp:taxon-name-part>) <tp:taxon-name-part taxon-name-part-type="species" reg="njakai">njakai</tp:taxon-name-part></tp:taxon-name> sp. n. <bold>8</bold><tp:taxon-name><tp:taxon-name-part taxon-name-part-type="genus" reg="Clada">C.</tp:taxon-name-part> (<tp:taxon-name-part taxon-name-part-type="subgenus" reg="Clada">C.</tp:taxon-name-part>) <tp:taxon-name-part taxon-name-part-type="species" reg="obesa">obesa</tp:taxon-name-part></tp:taxon-name> sp. n. <bold>9</bold><tp:taxon-name><tp:taxon-name-part taxon-name-part-type="genus" reg="Clada">C.</tp:taxon-name-part> (<tp:taxon-name-part taxon-name-part-type="subgenus" reg="Clada">C.</tp:taxon-name-part>) <tp:taxon-name-part taxon-name-part-type="species" reg="rindrai">rindrai</tp:taxon-name-part></tp:taxon-name> sp. n.</p></caption><graphic xmlns:xlink="http://www.w3.org/1999/xlink" xlink:href="zookeys-806-121-g001.jpg" position="float" orientation="portrait" xlink:type="simple" id="oo_249583.jpg"/></fig><fig id="F3" position="float" orientation="portrait"><label>Figures 19–27.</label><caption><p>Antennae. <bold>19</bold><tp:taxon-name><tp:taxon-name-part taxon-name-part-type="genus" reg="Clada">C.</tp:taxon-name-part> (<tp:taxon-name-part taxon-name-part-type="subgenus" reg="Clada">C.</tp:taxon-name-part>) <tp:taxon-name-part taxon-name-part-type="species" reg="barclayi">barclayi</tp:taxon-name-part></tp:taxon-name> sp. n. – a male, b female <bold>20</bold><tp:taxon-name><tp:taxon-name-part taxon-name-part-type="genus" reg="Clada">C.</tp:taxon-name-part> (<tp:taxon-name-part taxon-name-part-type="subgenus" reg="Clada">C.</tp:taxon-name-part>) <tp:taxon-name-part taxon-name-part-type="species" reg="dimbyi">dimbyi</tp:taxon-name-part></tp:taxon-name> sp. n. – male <bold>21</bold><tp:taxon-name><tp:taxon-name-part taxon-name-part-type="genus" reg="Clada">C.</tp:taxon-name-part> (<tp:taxon-name-part taxon-name-part-type="subgenus" reg="Clada">C.</tp:taxon-name-part>) <tp:taxon-name-part taxon-name-part-type="species" reg="fasciata">fasciata</tp:taxon-name-part></tp:taxon-name> sp. n. – male <bold>22</bold><tp:taxon-name><tp:taxon-name-part taxon-name-part-type="genus" reg="Clada">C.</tp:taxon-name-part> (<tp:taxon-name-part taxon-name-part-type="subgenus" reg="Clada">C.</tp:taxon-name-part>) <tp:taxon-name-part taxon-name-part-type="species" reg="lalae">lalae</tp:taxon-name-part></tp:taxon-name> sp. n. – a male, b female <bold>23</bold><tp:taxon-name><tp:taxon-name-part taxon-name-part-type="genus" reg="Clada">C.</tp:taxon-name-part> (<tp:taxon-name-part taxon-name-part-type="subgenus" reg="Clada">C.</tp:taxon-name-part>) <tp:taxon-name-part taxon-name-part-type="species" reg="madagascarensis">madagascarensis</tp:taxon-name-part></tp:taxon-name> sp. n. – a male, b female <bold>24</bold><tp:taxon-name><tp:taxon-name-part taxon-name-part-type="genus" reg="Clada">C.</tp:taxon-name-part> (<tp:taxon-name-part taxon-name-part-type="subgenus" reg="Clada">C.</tp:taxon-name-part>) <tp:taxon-name-part taxon-name-part-type="species" reg="mamyi">mamyi</tp:taxon-name-part></tp:taxon-name> sp. n. – male <bold>25</bold><tp:taxon-name><tp:taxon-name-part taxon-name-part-type="genus" reg="Clada">C.</tp:taxon-name-part> (<tp:taxon-name-part taxon-name-part-type="subgenus" reg="Clada">C.</tp:taxon-name-part>) <tp:taxon-name-part taxon-name-part-type="species" reg="njakai">njakai</tp:taxon-name-part></tp:taxon-name> sp. n. – male <bold>26</bold><tp:taxon-name><tp:taxon-name-part taxon-name-part-type="genus" reg="Clada">C.</tp:taxon-name-part> (<tp:taxon-name-part taxon-name-part-type="subgenus" reg="Clada">C.</tp:taxon-name-part>) <tp:taxon-name-part taxon-name-part-type="species" reg="obesa">obesa</tp:taxon-name-part></tp:taxon-name> sp. n. – female <bold>27</bold><tp:taxon-name><tp:taxon-name-part taxon-name-part-type="genus" reg="Clada">C.</tp:taxon-name-part> (<tp:taxon-name-part taxon-name-part-type="subgenus" reg="Clada">C.</tp:taxon-name-part>) <tp:taxon-name-part taxon-name-part-type="species" reg="rindrai">rindrai</tp:taxon-name-part></tp:taxon-name> sp. n. – male.</p></caption><graphic xmlns:xlink="http://www.w3.org/1999/xlink" xlink:href="zookeys-806-121-g003.jpg" position="float" orientation="portrait" xlink:type="simple" id="oo_249585.jpg"/></fig><fig id="F4" position="float" orientation="portrait"><label>Figures 28–35.</label><caption><p>Aedeagus in dorsal viev. <bold>28</bold><tp:taxon-name><tp:taxon-name-part taxon-name-part-type="genus" reg="Clada">C.</tp:taxon-name-part> (<tp:taxon-name-part taxon-name-part-type="subgenus" reg="Clada">C.</tp:taxon-name-part>) <tp:taxon-name-part taxon-name-part-type="species" reg="barclayi">barclayi</tp:taxon-name-part></tp:taxon-name> sp. n. <bold>29</bold><tp:taxon-name><tp:taxon-name-part taxon-name-part-type="genus" reg="Clada">C.</tp:taxon-name-part> (<tp:taxon-name-part taxon-name-part-type="subgenus" reg="Clada">C.</tp:taxon-name-part>) <tp:taxon-name-part taxon-name-part-type="species" reg="dimbyi">dimbyi</tp:taxon-name-part></tp:taxon-name> sp. n. <bold>30</bold><tp:taxon-name><tp:taxon-name-part taxon-name-part-type="genus" reg="Clada">C.</tp:taxon-name-part> (<tp:taxon-name-part taxon-name-part-type="subgenus" reg="Clada">C.</tp:taxon-name-part>) <tp:taxon-name-part taxon-name-part-type="species" reg="fasciata">fasciata</tp:taxon-name-part></tp:taxon-name> sp. n. <bold>31</bold><tp:taxon-name><tp:taxon-name-part taxon-name-part-type="genus" reg="Clada">C.</tp:taxon-name-part> (<tp:taxon-name-part taxon-name-part-type="subgenus" reg="Clada">C.</tp:taxon-name-part>) <tp:taxon-name-part taxon-name-part-type="species" reg="lalae">lalae</tp:taxon-name-part></tp:taxon-name> sp. n. <bold>32</bold><tp:taxon-name><tp:taxon-name-part taxon-name-part-type="genus" reg="Clada">C.</tp:taxon-name-part> (<tp:taxon-name-part taxon-name-part-type="subgenus" reg="Clada">C.</tp:taxon-name-part>) <tp:taxon-name-part taxon-name-part-type="species" reg="madagascarensis">madagascarensis</tp:taxon-name-part></tp:taxon-name> sp. n. <bold>33</bold><tp:taxon-name><tp:taxon-name-part taxon-name-part-type="genus" reg="Clada">C.</tp:taxon-name-part> (<tp:taxon-name-part taxon-name-part-type="subgenus" reg="Clada">C.</tp:taxon-name-part>) <tp:taxon-name-part taxon-name-part-type="species" reg="mamyi">mamyi</tp:taxon-name-part></tp:taxon-name> sp. n. <bold>34</bold><tp:taxon-name><tp:taxon-name-part taxon-name-part-type="genus" reg="Clada">C.</tp:taxon-name-part> (<tp:taxon-name-part taxon-name-part-type="subgenus" reg="Clada">C.</tp:taxon-name-part>) <tp:taxon-name-part taxon-name-part-type="species" reg="njakai">njakai</tp:taxon-name-part></tp:taxon-name> sp. n. <bold>35</bold><tp:taxon-name><tp:taxon-name-part taxon-name-part-type="genus" reg="Clada">C.</tp:taxon-name-part> (<tp:taxon-name-part taxon-name-part-type="subgenus" reg="Clada">C.</tp:taxon-name-part>) <tp:taxon-name-part taxon-name-part-type="species" reg="rindrai">rindrai</tp:taxon-name-part></tp:taxon-name> sp. n.</p></caption><graphic xmlns:xlink="http://www.w3.org/1999/xlink" xlink:href="zookeys-806-121-g004.jpg" position="float" orientation="portrait" xlink:type="simple" id="oo_249586.jpg"/></fig></tp:treatment-sec></tp:taxon-treatment>
