# Supplementary material for: Nine new species of Clada from Madagascar (Coleoptera, Ptinidae)
Source: Zookeys. 2018 Dec 13;(806):121–40. doi: 10.3897/zookeys.806.21916 (PMC6302070; doi:10.3897/zookeys.806.21916)
Supplement: XML Treatment for Clada (Clada) fasciata [file zookeys.806.21916-treatment3.xml]

<!DOCTYPE tp:taxon-treatment
  PUBLIC "-//TaxonX//DTD Taxonomic Treatment Publishing DTD v0 20100105//EN" "tax-treatment-NSO.dtd">
<tp:taxon-treatment xmlns:tp="http://www.plazi.org/taxpub"><tp:treatment-meta><kwd-group><label>Taxon classification</label><kwd><named-content xmlns:xlink="http://www.w3.org/1999/xlink" content-type="kingdom">Animalia</named-content></kwd><kwd><named-content xmlns:xlink="http://www.w3.org/1999/xlink" content-type="order">Coleoptera</named-content></kwd><kwd><named-content xmlns:xlink="http://www.w3.org/1999/xlink" content-type="family">Ptinidae</named-content></kwd></kwd-group><mixed-citation publication-type="journal"><person-group><name><surname>Zahradník</surname><given-names>Petr</given-names></name><name><surname>rýzna</surname><given-names>Miloš</given-names></name></person-group><article-title>Nine new species of <italic><tp:taxon-name><tp:taxon-name-part taxon-name-part-type="genus" reg="Clada">Clada</tp:taxon-name-part></tp:taxon-name></italic> from Madagascar (<tp:taxon-name><tp:taxon-name-part taxon-name-part-type="order">Coleoptera</tp:taxon-name-part></tp:taxon-name>, <tp:taxon-name><tp:taxon-name-part taxon-name-part-type="family">Ptinidae</tp:taxon-name-part></tp:taxon-name>)</article-title><source>Zookeys</source><day>13</day><month>12</month><year>2018</year><volume>2018</volume><issue>806</issue><fpage>121</fpage><lpage>140</lpage><pub-id pub-id-type="doi">10.3897/zookeys.806.21916</pub-id></mixed-citation></tp:treatment-meta><tp:nomenclature><tp:taxon-name><tp:taxon-name-part taxon-name-part-type="genus" reg="Clada">Clada</tp:taxon-name-part> (<tp:taxon-name-part taxon-name-part-type="subgenus" reg="Clada">Clada</tp:taxon-name-part>) <tp:taxon-name-part taxon-name-part-type="species" reg="fasciata">fasciata</tp:taxon-name-part><object-id xmlns:xlink="http://www.w3.org/1999/xlink" content-type="zoobank" xlink:type="simple">http://zoobank.org/B411F2DE-4892-46F4-842E-6B0E1A9FD67D</object-id></tp:taxon-name><tp:taxon-status xmlns:xlink="http://www.w3.org/1999/xlink" xlink:type="simple">sp. n.</tp:taxon-status><xref ref-type="fig" rid="F1">Figs 3</xref><xref ref-type="fig" rid="F2">, 12</xref><xref ref-type="fig" rid="F3">, 21</xref><xref ref-type="fig" rid="F4">, 30</xref></tp:nomenclature><tp:treatment-sec sec-type="type material" id="SECID0EA3AE"><title>Type material.</title><p><bold>Holotype male</bold>: Madagascar, Antananarivo prov., Manankazo env., 15.–17.xii.1996, I. Jeniš lgt. (<abbrev xmlns:xlink="http://www.w3.org/1999/xlink" content-type="institution" xlink:title="Forestry and Game Management Research Institute, Jíloviště, Czech Tepublic" id="ABBRID0EI3AE" xlink:type="simple">FGMRI</abbrev>).</p></tp:treatment-sec><tp:treatment-sec sec-type="Differential diagnosis" id="SECID0EN3AE"><title>Differential diagnosis.</title><p>The species is similar to <tp:taxon-name><tp:taxon-name-part taxon-name-part-type="genus" reg="Clada">C.</tp:taxon-name-part> (<tp:taxon-name-part taxon-name-part-type="subgenus" reg="Clada">C.</tp:taxon-name-part>) <tp:taxon-name-part taxon-name-part-type="species" reg="lineatipennis">lineatipennis</tp:taxon-name-part></tp:taxon-name> Pic, 1926, which has black coloured elytra, and <tp:taxon-name><tp:taxon-name-part taxon-name-part-type="genus" reg="Clada">C.</tp:taxon-name-part> (<tp:taxon-name-part taxon-name-part-type="subgenus" reg="Clada">C.</tp:taxon-name-part>) <tp:taxon-name-part taxon-name-part-type="species" reg="costipennis">costipennis</tp:taxon-name-part></tp:taxon-name> Kolbe, 1897, <tp:taxon-name><tp:taxon-name-part taxon-name-part-type="genus" reg="Clada">C.</tp:taxon-name-part> (<tp:taxon-name-part taxon-name-part-type="subgenus" reg="Clada">C.</tp:taxon-name-part>) <tp:taxon-name-part taxon-name-part-type="species" reg="flabellicornis">flabellicornis</tp:taxon-name-part></tp:taxon-name> Pic, 1936 and <tp:taxon-name><tp:taxon-name-part taxon-name-part-type="genus" reg="Clada">C.</tp:taxon-name-part> (<tp:taxon-name-part taxon-name-part-type="subgenus" reg="Clada">C.</tp:taxon-name-part>) <tp:taxon-name-part taxon-name-part-type="species" reg="multistriata">multistriata</tp:taxon-name-part></tp:taxon-name> Pic, 1952 whose males have pectinated antennae. Differs also by shape of the aedeagus. For differences from other Madagascan species, see key.</p></tp:treatment-sec><tp:treatment-sec sec-type="description" id="SECID0EL5AE"><title>Description.</title><p>Male (holotype). Elongate-elliptical, transversally convex. Body length 6.0 mm, maximum width 2.6 mm (Figure <xref ref-type="fig" rid="F1">3</xref>). Ratio length:width of elytra 1.7. Body, including antennae, maxillary and labial palpi and legs, brown. Only pronotum piceous brown. Pubescence white.</p><p><italic>Head</italic> shiny, with double punctation – first coarse, dense, umbilicate, distance between punctures approximately the same as their diameter; other very fine, punctures almost touching. Pubescence more or less recumbent, long, inclined backwards; on vertex inclined backwards. Clypeus with transverse depression. Eyes large, globular with short erect sparse pubescence. Frons 3 times as wide as diameters of the eye, from dorsal view. Antennae probably consisting of eleven antennomeres (they are damaged, only 7 antennomeres remain), from 4<sup>th</sup> pectinate (Figure <xref ref-type="fig" rid="F3">21</xref>). 1<sup>st</sup> antennomere robust, twice as long as wide; 2<sup>nd</sup> as wide as 1<sup>st</sup>, 0.3 as long as 1<sup>st</sup>, 0.8 times as wide as long. 3<sup>rd</sup> strongly serrate, 1.1 times as wide as long. 4<sup>th</sup> and 5<sup>th</sup> 2.5 times as wide as long. 6<sup>th</sup> 3 times as wide as long; 7<sup>th</sup> 2.7 times as wide as long. All antennomeres with very short recumbent dense pubescence, 1<sup>st</sup> also with sparse long semi-erect setae. Apical maxillary palpomere long, slim, spindle shaped.</p><p><italic>Pronotum</italic> convex, matt-shiny, transverse (ratio length:width of pronotum 0.7); widest in middle. Middle of the pronotum with blunt small swelling. Surface of pronotum with coarse, dense, umbilicate punctuation; punctures almost touching. Pubescence long, dense, semi-erect, inclined more or less from middle of pronotum to all sides.</p><p><italic>Scutellum</italic> large, triangular, narrow, 1.2 times as long as wide, very densely recumbent pubescence, inclined backwards, surface shining, finely punctated; punctures almost touching.</p><p><italic>Elytra</italic> oval, transversally convex, shining, humeri almost absent. Each elytron with six fine costae, covered with white recumbent dense pubescence, inclined backwards and from sides of costa to their centre. Surface of elytra with double punctation – one coarse, dense, umbilicate, almost touching; other is very fine, punctures also almost touching. Pubescence between stripes relatively sparse, recumbent or semi-erect, inclined backwards. Posterior margin of each elytron with approximately 20 small teeth, almost invisible.</p><p><italic>Legs</italic> stout, with long, dense, recumbent pubescence. All tarsi robust, same length as tibia. 1<sup>st</sup> metatarsomere as long as 2<sup>nd</sup> and 3<sup>rd</sup> together, same width, slightly emarginate on top, 4<sup>th</sup> slightly shorter than previous, more emarginate, almost to 2/3 of their length. 5<sup>th</sup> the same length as 3<sup>rd</sup> and 4<sup>th</sup> together, rectangular, wider on the top, with two large claws, without teeth.</p><p>For <italic>aedeagus</italic> see Figure <xref ref-type="fig" rid="F4">30</xref>.</p><p>Female. Unknown.</p></tp:treatment-sec><tp:treatment-sec sec-type="Name derivation" id="SECID0E2AAG"><title>Name derivation.</title><p>Derived from the rows of dense recumbent hairs on elytra, from Latin word <italic>fascia</italic>, meaning stripe.</p></tp:treatment-sec><tp:treatment-sec sec-type="biology" id="SECID0EDBAG"><title>Biology.</title><p>Unknown.</p></tp:treatment-sec><tp:treatment-sec sec-type="distribution" id="SECID0EIBAG"><title>Distribution.</title><p>This species is found in the central part of Madagascar (Figure <xref ref-type="fig" rid="F2">12</xref>).</p><fig id="F3" position="float" orientation="portrait"><label>Figures 19–27.</label><caption><p>Antennae. <bold>19</bold><tp:taxon-name><tp:taxon-name-part taxon-name-part-type="genus" reg="Clada">C.</tp:taxon-name-part> (<tp:taxon-name-part taxon-name-part-type="subgenus" reg="Clada">C.</tp:taxon-name-part>) <tp:taxon-name-part taxon-name-part-type="species" reg="barclayi">barclayi</tp:taxon-name-part></tp:taxon-name> sp. n. – a male, b female <bold>20</bold><tp:taxon-name><tp:taxon-name-part taxon-name-part-type="genus" reg="Clada">C.</tp:taxon-name-part> (<tp:taxon-name-part taxon-name-part-type="subgenus" reg="Clada">C.</tp:taxon-name-part>) <tp:taxon-name-part taxon-name-part-type="species" reg="dimbyi">dimbyi</tp:taxon-name-part></tp:taxon-name> sp. n. – male <bold>21</bold><tp:taxon-name><tp:taxon-name-part taxon-name-part-type="genus" reg="Clada">C.</tp:taxon-name-part> (<tp:taxon-name-part taxon-name-part-type="subgenus" reg="Clada">C.</tp:taxon-name-part>) <tp:taxon-name-part taxon-name-part-type="species" reg="fasciata">fasciata</tp:taxon-name-part></tp:taxon-name> sp. n. – male <bold>22</bold><tp:taxon-name><tp:taxon-name-part taxon-name-part-type="genus" reg="Clada">C.</tp:taxon-name-part> (<tp:taxon-name-part taxon-name-part-type="subgenus" reg="Clada">C.</tp:taxon-name-part>) <tp:taxon-name-part taxon-name-part-type="species" reg="lalae">lalae</tp:taxon-name-part></tp:taxon-name> sp. n. – a male, b female <bold>23</bold><tp:taxon-name><tp:taxon-name-part taxon-name-part-type="genus" reg="Clada">C.</tp:taxon-name-part> (<tp:taxon-name-part taxon-name-part-type="subgenus" reg="Clada">C.</tp:taxon-name-part>) <tp:taxon-name-part taxon-name-part-type="species" reg="madagascarensis">madagascarensis</tp:taxon-name-part></tp:taxon-name> sp. n. – a male, b female <bold>24</bold><tp:taxon-name><tp:taxon-name-part taxon-name-part-type="genus" reg="Clada">C.</tp:taxon-name-part> (<tp:taxon-name-part taxon-name-part-type="subgenus" reg="Clada">C.</tp:taxon-name-part>) <tp:taxon-name-part taxon-name-part-type="species" reg="mamyi">mamyi</tp:taxon-name-part></tp:taxon-name> sp. n. – male <bold>25</bold><tp:taxon-name><tp:taxon-name-part taxon-name-part-type="genus" reg="Clada">C.</tp:taxon-name-part> (<tp:taxon-name-part taxon-name-part-type="subgenus" reg="Clada">C.</tp:taxon-name-part>) <tp:taxon-name-part taxon-name-part-type="species" reg="njakai">njakai</tp:taxon-name-part></tp:taxon-name> sp. n. – male <bold>26</bold><tp:taxon-name><tp:taxon-name-part taxon-name-part-type="genus" reg="Clada">C.</tp:taxon-name-part> (<tp:taxon-name-part taxon-name-part-type="subgenus" reg="Clada">C.</tp:taxon-name-part>) <tp:taxon-name-part taxon-name-part-type="species" reg="obesa">obesa</tp:taxon-name-part></tp:taxon-name> sp. n. – female <bold>27</bold><tp:taxon-name><tp:taxon-name-part taxon-name-part-type="genus" reg="Clada">C.</tp:taxon-name-part> (<tp:taxon-name-part taxon-name-part-type="subgenus" reg="Clada">C.</tp:taxon-name-part>) <tp:taxon-name-part taxon-name-part-type="species" reg="rindrai">rindrai</tp:taxon-name-part></tp:taxon-name> sp. n. – male.</p></caption><graphic xmlns:xlink="http://www.w3.org/1999/xlink" xlink:href="zookeys-806-121-g003.jpg" position="float" orientation="portrait" xlink:type="simple" id="oo_249585.jpg"/></fig></tp:treatment-sec><tp:treatment-sec><!--Section generated to contain objects referenced in tp:taxon-treatment.--><fig id="F1" position="float" orientation="portrait"><label>Figures 1–9.</label><caption><p>Habitus. <bold>1</bold><tp:taxon-name><tp:taxon-name-part taxon-name-part-type="genus" reg="Clada">C.</tp:taxon-name-part> (<tp:taxon-name-part taxon-name-part-type="subgenus" reg="Clada">C.</tp:taxon-name-part>) <tp:taxon-name-part taxon-name-part-type="species" reg="barclayi">barclayi</tp:taxon-name-part></tp:taxon-name> sp. n. <bold>2</bold><tp:taxon-name><tp:taxon-name-part taxon-name-part-type="genus" reg="Clada">C.</tp:taxon-name-part> (<tp:taxon-name-part taxon-name-part-type="subgenus" reg="Clada">C.</tp:taxon-name-part>) <tp:taxon-name-part taxon-name-part-type="species" reg="dimbyi">dimbyi</tp:taxon-name-part></tp:taxon-name> sp. n. <bold>3</bold><tp:taxon-name><tp:taxon-name-part taxon-name-part-type="genus" reg="Clada">C.</tp:taxon-name-part> (<tp:taxon-name-part taxon-name-part-type="subgenus" reg="Clada">C.</tp:taxon-name-part>) <tp:taxon-name-part taxon-name-part-type="species" reg="fasciata">fasciata</tp:taxon-name-part></tp:taxon-name> sp. n. <bold>4</bold><tp:taxon-name><tp:taxon-name-part taxon-name-part-type="genus" reg="Clada">C.</tp:taxon-name-part> (<tp:taxon-name-part taxon-name-part-type="subgenus" reg="Clada">C.</tp:taxon-name-part>) <tp:taxon-name-part taxon-name-part-type="species" reg="lalae">lalae</tp:taxon-name-part></tp:taxon-name> sp. n. <bold>5</bold><tp:taxon-name><tp:taxon-name-part taxon-name-part-type="genus" reg="Clada">C.</tp:taxon-name-part> (<tp:taxon-name-part taxon-name-part-type="subgenus" reg="Clada">C.</tp:taxon-name-part>) <tp:taxon-name-part taxon-name-part-type="species" reg="madagascarensis">madagascarensis</tp:taxon-name-part></tp:taxon-name> sp. n. <bold>6</bold><tp:taxon-name><tp:taxon-name-part taxon-name-part-type="genus" reg="Clada">C.</tp:taxon-name-part> (<tp:taxon-name-part taxon-name-part-type="subgenus" reg="Clada">C.</tp:taxon-name-part>) <tp:taxon-name-part taxon-name-part-type="species" reg="mamyi">mamyi</tp:taxon-name-part></tp:taxon-name> sp. n. <bold>7</bold><tp:taxon-name><tp:taxon-name-part taxon-name-part-type="genus" reg="Clada">C.</tp:taxon-name-part> (<tp:taxon-name-part taxon-name-part-type="subgenus" reg="Clada">C.</tp:taxon-name-part>) <tp:taxon-name-part taxon-name-part-type="species" reg="njakai">njakai</tp:taxon-name-part></tp:taxon-name> sp. n. <bold>8</bold><tp:taxon-name><tp:taxon-name-part taxon-name-part-type="genus" reg="Clada">C.</tp:taxon-name-part> (<tp:taxon-name-part taxon-name-part-type="subgenus" reg="Clada">C.</tp:taxon-name-part>) <tp:taxon-name-part taxon-name-part-type="species" reg="obesa">obesa</tp:taxon-name-part></tp:taxon-name> sp. n. <bold>9</bold><tp:taxon-name><tp:taxon-name-part taxon-name-part-type="genus" reg="Clada">C.</tp:taxon-name-part> (<tp:taxon-name-part taxon-name-part-type="subgenus" reg="Clada">C.</tp:taxon-name-part>) <tp:taxon-name-part taxon-name-part-type="species" reg="rindrai">rindrai</tp:taxon-name-part></tp:taxon-name> sp. n.</p></caption><graphic xmlns:xlink="http://www.w3.org/1999/xlink" xlink:href="zookeys-806-121-g001.jpg" position="float" orientation="portrait" xlink:type="simple" id="oo_249583.jpg"/></fig><fig id="F2" position="float" orientation="portrait"><label>Figures 10–18.</label><caption><p>Maps of distribution. <bold>10</bold><tp:taxon-name><tp:taxon-name-part taxon-name-part-type="genus" reg="Clada">C.</tp:taxon-name-part> (<tp:taxon-name-part taxon-name-part-type="subgenus" reg="Clada">C.</tp:taxon-name-part>) <tp:taxon-name-part taxon-name-part-type="species" reg="barclayi">barclayi</tp:taxon-name-part></tp:taxon-name> sp. n. <bold>11</bold><tp:taxon-name><tp:taxon-name-part taxon-name-part-type="genus" reg="Clada">C.</tp:taxon-name-part> (<tp:taxon-name-part taxon-name-part-type="subgenus" reg="Clada">C.</tp:taxon-name-part>) <tp:taxon-name-part taxon-name-part-type="species" reg="dimbyi">dimbyi</tp:taxon-name-part></tp:taxon-name> sp. n. <bold>12</bold><tp:taxon-name><tp:taxon-name-part taxon-name-part-type="genus" reg="Clada">C.</tp:taxon-name-part> (<tp:taxon-name-part taxon-name-part-type="subgenus" reg="Clada">C.</tp:taxon-name-part>) <tp:taxon-name-part taxon-name-part-type="species" reg="fasciata">fasciata</tp:taxon-name-part></tp:taxon-name> sp. n. <bold>13</bold><tp:taxon-name><tp:taxon-name-part taxon-name-part-type="genus" reg="Clada">C.</tp:taxon-name-part> (<tp:taxon-name-part taxon-name-part-type="subgenus" reg="Clada">C.</tp:taxon-name-part>) <tp:taxon-name-part taxon-name-part-type="species" reg="lalae">lalae</tp:taxon-name-part></tp:taxon-name> sp. n. <bold>14</bold><tp:taxon-name><tp:taxon-name-part taxon-name-part-type="genus" reg="Clada">C.</tp:taxon-name-part> (<tp:taxon-name-part taxon-name-part-type="subgenus" reg="Clada">C.</tp:taxon-name-part>) <tp:taxon-name-part taxon-name-part-type="species" reg="madagascarensis">madagascarensis</tp:taxon-name-part></tp:taxon-name> sp. n. <bold>15</bold><tp:taxon-name><tp:taxon-name-part taxon-name-part-type="genus" reg="Clada">C.</tp:taxon-name-part> (<tp:taxon-name-part taxon-name-part-type="subgenus" reg="Clada">C.</tp:taxon-name-part>) <tp:taxon-name-part taxon-name-part-type="species" reg="mamyi">mamyi</tp:taxon-name-part></tp:taxon-name> sp. n. <bold>16</bold><tp:taxon-name><tp:taxon-name-part taxon-name-part-type="genus" reg="Clada">C.</tp:taxon-name-part> (<tp:taxon-name-part taxon-name-part-type="subgenus" reg="Clada">C.</tp:taxon-name-part>) <tp:taxon-name-part taxon-name-part-type="species" reg="njakai">njakai</tp:taxon-name-part></tp:taxon-name> sp. n. <bold>17</bold><tp:taxon-name><tp:taxon-name-part taxon-name-part-type="genus" reg="Clada">C.</tp:taxon-name-part> (<tp:taxon-name-part taxon-name-part-type="subgenus" reg="Clada">C.</tp:taxon-name-part>) <tp:taxon-name-part taxon-name-part-type="species" reg="obesa">obesa</tp:taxon-name-part></tp:taxon-name> sp. n. <bold>18</bold><tp:taxon-name><tp:taxon-name-part taxon-name-part-type="genus" reg="Clada">C.</tp:taxon-name-part> (<tp:taxon-name-part taxon-name-part-type="subgenus" reg="Clada">C.</tp:taxon-name-part>) <tp:taxon-name-part taxon-name-part-type="species" reg="rindrai">rindrai</tp:taxon-name-part></tp:taxon-name> sp. n.</p></caption><graphic xmlns:xlink="http://www.w3.org/1999/xlink" xlink:href="zookeys-806-121-g002.jpg" position="float" orientation="portrait" xlink:type="simple" id="oo_249584.jpg"/></fig><fig id="F4" position="float" orientation="portrait"><label>Figures 28–35.</label><caption><p>Aedeagus in dorsal viev. <bold>28</bold><tp:taxon-name><tp:taxon-name-part taxon-name-part-type="genus" reg="Clada">C.</tp:taxon-name-part> (<tp:taxon-name-part taxon-name-part-type="subgenus" reg="Clada">C.</tp:taxon-name-part>) <tp:taxon-name-part taxon-name-part-type="species" reg="barclayi">barclayi</tp:taxon-name-part></tp:taxon-name> sp. n. <bold>29</bold><tp:taxon-name><tp:taxon-name-part taxon-name-part-type="genus" reg="Clada">C.</tp:taxon-name-part> (<tp:taxon-name-part taxon-name-part-type="subgenus" reg="Clada">C.</tp:taxon-name-part>) <tp:taxon-name-part taxon-name-part-type="species" reg="dimbyi">dimbyi</tp:taxon-name-part></tp:taxon-name> sp. n. <bold>30</bold><tp:taxon-name><tp:taxon-name-part taxon-name-part-type="genus" reg="Clada">C.</tp:taxon-name-part> (<tp:taxon-name-part taxon-name-part-type="subgenus" reg="Clada">C.</tp:taxon-name-part>) <tp:taxon-name-part taxon-name-part-type="species" reg="fasciata">fasciata</tp:taxon-name-part></tp:taxon-name> sp. n. <bold>31</bold><tp:taxon-name><tp:taxon-name-part taxon-name-part-type="genus" reg="Clada">C.</tp:taxon-name-part> (<tp:taxon-name-part taxon-name-part-type="subgenus" reg="Clada">C.</tp:taxon-name-part>) <tp:taxon-name-part taxon-name-part-type="species" reg="lalae">lalae</tp:taxon-name-part></tp:taxon-name> sp. n. <bold>32</bold><tp:taxon-name><tp:taxon-name-part taxon-name-part-type="genus" reg="Clada">C.</tp:taxon-name-part> (<tp:taxon-name-part taxon-name-part-type="subgenus" reg="Clada">C.</tp:taxon-name-part>) <tp:taxon-name-part taxon-name-part-type="species" reg="madagascarensis">madagascarensis</tp:taxon-name-part></tp:taxon-name> sp. n. <bold>33</bold><tp:taxon-name><tp:taxon-name-part taxon-name-part-type="genus" reg="Clada">C.</tp:taxon-name-part> (<tp:taxon-name-part taxon-name-part-type="subgenus" reg="Clada">C.</tp:taxon-name-part>) <tp:taxon-name-part taxon-name-part-type="species" reg="mamyi">mamyi</tp:taxon-name-part></tp:taxon-name> sp. n. <bold>34</bold><tp:taxon-name><tp:taxon-name-part taxon-name-part-type="genus" reg="Clada">C.</tp:taxon-name-part> (<tp:taxon-name-part taxon-name-part-type="subgenus" reg="Clada">C.</tp:taxon-name-part>) <tp:taxon-name-part taxon-name-part-type="species" reg="njakai">njakai</tp:taxon-name-part></tp:taxon-name> sp. n. <bold>35</bold><tp:taxon-name><tp:taxon-name-part taxon-name-part-type="genus" reg="Clada">C.</tp:taxon-name-part> (<tp:taxon-name-part taxon-name-part-type="subgenus" reg="Clada">C.</tp:taxon-name-part>) <tp:taxon-name-part taxon-name-part-type="species" reg="rindrai">rindrai</tp:taxon-name-part></tp:taxon-name> sp. n.</p></caption><graphic xmlns:xlink="http://www.w3.org/1999/xlink" xlink:href="zookeys-806-121-g004.jpg" position="float" orientation="portrait" xlink:type="simple" id="oo_249586.jpg"/></fig></tp:treatment-sec></tp:taxon-treatment>
