# Supplementary material for: Nine new species of Clada from Madagascar (Coleoptera, Ptinidae)
Source: Zookeys. 2018 Dec 13;(806):121–40. doi: 10.3897/zookeys.806.21916 (PMC6302070; doi:10.3897/zookeys.806.21916)
Supplement: XML Treatment for Clada (Clada) obesa [file zookeys.806.21916-treatment8.xml]

<!DOCTYPE tp:taxon-treatment
  PUBLIC "-//TaxonX//DTD Taxonomic Treatment Publishing DTD v0 20100105//EN" "tax-treatment-NSO.dtd">
<tp:taxon-treatment xmlns:tp="http://www.plazi.org/taxpub"><tp:treatment-meta><kwd-group><label>Taxon classification</label><kwd><named-content xmlns:xlink="http://www.w3.org/1999/xlink" content-type="kingdom">Animalia</named-content></kwd><kwd><named-content xmlns:xlink="http://www.w3.org/1999/xlink" content-type="order">Coleoptera</named-content></kwd><kwd><named-content xmlns:xlink="http://www.w3.org/1999/xlink" content-type="family">Ptinidae</named-content></kwd></kwd-group><mixed-citation publication-type="journal"><person-group><name><surname>Zahradník</surname><given-names>Petr</given-names></name><name><surname>rýzna</surname><given-names>Miloš</given-names></name></person-group><article-title>Nine new species of <italic><tp:taxon-name><tp:taxon-name-part taxon-name-part-type="genus" reg="Clada">Clada</tp:taxon-name-part></tp:taxon-name></italic> from Madagascar (<tp:taxon-name><tp:taxon-name-part taxon-name-part-type="order">Coleoptera</tp:taxon-name-part></tp:taxon-name>, <tp:taxon-name><tp:taxon-name-part taxon-name-part-type="family">Ptinidae</tp:taxon-name-part></tp:taxon-name>)</article-title><source>Zookeys</source><day>13</day><month>12</month><year>2018</year><volume>2018</volume><issue>806</issue><fpage>121</fpage><lpage>140</lpage><pub-id pub-id-type="doi">10.3897/zookeys.806.21916</pub-id></mixed-citation></tp:treatment-meta><tp:nomenclature><tp:taxon-name><tp:taxon-name-part taxon-name-part-type="genus" reg="Clada">Clada</tp:taxon-name-part> (<tp:taxon-name-part taxon-name-part-type="subgenus" reg="Clada">Clada</tp:taxon-name-part>) <tp:taxon-name-part taxon-name-part-type="species" reg="obesa">obesa</tp:taxon-name-part><object-id xmlns:xlink="http://www.w3.org/1999/xlink" content-type="zoobank" xlink:type="simple">http://zoobank.org/D6AB5731-53E8-4709-9FDB-61614AEEB6F9</object-id></tp:taxon-name><tp:taxon-status xmlns:xlink="http://www.w3.org/1999/xlink" xlink:type="simple">sp. n.</tp:taxon-status><xref ref-type="fig" rid="F1">Figs 8</xref><xref ref-type="fig" rid="F2">, 17</xref><xref ref-type="fig" rid="F3">, 26</xref></tp:nomenclature><tp:treatment-sec sec-type="type material" id="SECID0EPIBG"><title>Type material.</title><p><bold>Holotype female</bold>: Madagascar, Mahajanga prov., Ampatika env., Mahajamba riv., 10.–12.xii.1996, I. Jeniš lgt. (<abbrev xmlns:xlink="http://www.w3.org/1999/xlink" content-type="institution" xlink:title="Forestry and Game Management Research Institute, Jíloviště, Czech Tepublic" id="ABBRID0EXIBG" xlink:type="simple">FGMRI</abbrev>).</p></tp:treatment-sec><tp:treatment-sec sec-type="Differential diagnosis" id="SECID0E3IBG"><title>Differential diagnosis.</title><p>Differs from other African species by the shape of the body, which is very arched. For differences from other Madagascan species, see key.</p></tp:treatment-sec><tp:treatment-sec sec-type="description" id="SECID0EBJBG"><title>Description.</title><p>Female (holotype). Short, elongate-elliptical, extremely strongly transversally convex (any other species from genus <italic><tp:taxon-name><tp:taxon-name-part taxon-name-part-type="genus" reg="Clada">Clada</tp:taxon-name-part></tp:taxon-name></italic> Pascoe, 1887 is not so convex). Body length 8.0 mm, maximum width 4.4 mm (Figure <xref ref-type="fig" rid="F1">8</xref>). Ratio length:width of elytra 1.6. Body dark brown, pronotum piceous-black, legs dark brown, antennae and maxillary and labial palpi lighter, brown. Pubescence yellowish white.</p><p><italic>Head</italic> matt; dense, coarse, umbilicate punctation, with long recumbent or semi-erect dense pubescence, with sparse long erect setae, inclined more or less forwards, only on vertex partly inclined to middle or backwards. Clypeus with deep transversal furrow, frons flattened. Eyes large, globular with short erect sparse brown pubescence. Frons wide, 2.9 times as wide as diameter of eye (from dorsal view). Antennae consisting of eleven antennomeres, serrate (Figure <xref ref-type="fig" rid="F3">26</xref>). 1<sup>st</sup> antennomere robust, twice as long as wide, with dense long erect hairs; 2<sup>nd</sup> small, as wide as 1<sup>st</sup>, only one-half of their length, as long as wide. 3<sup>rd</sup> slightly serrate, 1.5 times as long as wide. Antennomeres 4<sup>th</sup> to 10<sup>th</sup> serrate; 4<sup>th</sup> 1.1 times as long as wide, 5<sup>th</sup> 1.5 times as long as wide; 6<sup>th</sup> 1.3 times as long as wide, 7<sup>th</sup> to 10<sup>th</sup> 1.6 times as long as wide, 11<sup>th</sup> oblong oval, 2.6 times as long as wide. Apical maxillary palpomere long, spindle shaped.</p><p><italic>Pronotum</italic> convex, matt shining, transverse (ratio length:width of pronotum 0.7), widest in last third. Base of pronotum finely bordered. Middle of pronotum at base with high blunt swelling, on their sides shallow, almost invisible rounded depression. Surface of pronotum coarsely, densely, umbilicate punctate, distance between punctures smaller than their diameter, almost touching. Pubescence short, recumbent or semi-erect, inclined largely backwards, on sides inclined obliquely backward, on anterior margin inclined from sides to middle; from anterior margin to swelling in middle arranged to narrow strip.</p><p><italic>Scutellum</italic> large, almost triangular (on top slightly rounded), 1.2 times as long as wide. Surface distinct with dense and coarse umbilicate punctation, with short, dense, recumbent pubescence inclined backwards.</p><p><italic>Elytra</italic> short oval, transversally strongly convex, shining, with distinct humeri. Each elytron slightly irregular bent, with fifth costae, which are only slightly visible (especially from lateral view). Surface of elytra with double punctation. One very coarse, dense, umbilicate, irregular, diameter between punctures smaller than their diameter. Other one relatively fine, dense; punctures almost touching. Pubescence short, sparse, inclined backwards.</p><p><italic>Legs</italic> stout, with short and dense recumbent pubescence. All tarsi robust, same length as tibia. 1<sup>st</sup> metatarsomere as long as 2<sup>nd</sup> and 3<sup>rd</sup> together, same width, slightly emarginate on top, 4<sup>th</sup> slightly shorter than previous, more emarginate, almost to 2/3 of their length. 5<sup>th</sup> is same length as 3<sup>rd</sup> and 4<sup>th</sup> together, rectangular, wider on the top, with two large claws, without teeth.</p><p>Male. Unknown.</p></tp:treatment-sec><tp:treatment-sec sec-type="Name derivation" id="SECID0ERLBG"><title>Name derivation.</title><p>Derived from the shape of body, from the Latin <italic>obesus</italic> for plump.</p></tp:treatment-sec><tp:treatment-sec sec-type="biology" id="SECID0EZLBG"><title>Biology.</title><p>Unknown.</p></tp:treatment-sec><tp:treatment-sec sec-type="distribution" id="SECID0E5LBG"><title>Distribution.</title><p>This species is found in the northwestern part of Madagascar (Figure <xref ref-type="fig" rid="F2">17</xref>).</p></tp:treatment-sec><tp:treatment-sec><!--Section generated to contain objects referenced in tp:taxon-treatment.--><fig id="F1" position="float" orientation="portrait"><label>Figures 1–9.</label><caption><p>Habitus. <bold>1</bold><tp:taxon-name><tp:taxon-name-part taxon-name-part-type="genus" reg="Clada">C.</tp:taxon-name-part> (<tp:taxon-name-part taxon-name-part-type="subgenus" reg="Clada">C.</tp:taxon-name-part>) <tp:taxon-name-part taxon-name-part-type="species" reg="barclayi">barclayi</tp:taxon-name-part></tp:taxon-name> sp. n. <bold>2</bold><tp:taxon-name><tp:taxon-name-part taxon-name-part-type="genus" reg="Clada">C.</tp:taxon-name-part> (<tp:taxon-name-part taxon-name-part-type="subgenus" reg="Clada">C.</tp:taxon-name-part>) <tp:taxon-name-part taxon-name-part-type="species" reg="dimbyi">dimbyi</tp:taxon-name-part></tp:taxon-name> sp. n. <bold>3</bold><tp:taxon-name><tp:taxon-name-part taxon-name-part-type="genus" reg="Clada">C.</tp:taxon-name-part> (<tp:taxon-name-part taxon-name-part-type="subgenus" reg="Clada">C.</tp:taxon-name-part>) <tp:taxon-name-part taxon-name-part-type="species" reg="fasciata">fasciata</tp:taxon-name-part></tp:taxon-name> sp. n. <bold>4</bold><tp:taxon-name><tp:taxon-name-part taxon-name-part-type="genus" reg="Clada">C.</tp:taxon-name-part> (<tp:taxon-name-part taxon-name-part-type="subgenus" reg="Clada">C.</tp:taxon-name-part>) <tp:taxon-name-part taxon-name-part-type="species" reg="lalae">lalae</tp:taxon-name-part></tp:taxon-name> sp. n. <bold>5</bold><tp:taxon-name><tp:taxon-name-part taxon-name-part-type="genus" reg="Clada">C.</tp:taxon-name-part> (<tp:taxon-name-part taxon-name-part-type="subgenus" reg="Clada">C.</tp:taxon-name-part>) <tp:taxon-name-part taxon-name-part-type="species" reg="madagascarensis">madagascarensis</tp:taxon-name-part></tp:taxon-name> sp. n. <bold>6</bold><tp:taxon-name><tp:taxon-name-part taxon-name-part-type="genus" reg="Clada">C.</tp:taxon-name-part> (<tp:taxon-name-part taxon-name-part-type="subgenus" reg="Clada">C.</tp:taxon-name-part>) <tp:taxon-name-part taxon-name-part-type="species" reg="mamyi">mamyi</tp:taxon-name-part></tp:taxon-name> sp. n. <bold>7</bold><tp:taxon-name><tp:taxon-name-part taxon-name-part-type="genus" reg="Clada">C.</tp:taxon-name-part> (<tp:taxon-name-part taxon-name-part-type="subgenus" reg="Clada">C.</tp:taxon-name-part>) <tp:taxon-name-part taxon-name-part-type="species" reg="njakai">njakai</tp:taxon-name-part></tp:taxon-name> sp. n. <bold>8</bold><tp:taxon-name><tp:taxon-name-part taxon-name-part-type="genus" reg="Clada">C.</tp:taxon-name-part> (<tp:taxon-name-part taxon-name-part-type="subgenus" reg="Clada">C.</tp:taxon-name-part>) <tp:taxon-name-part taxon-name-part-type="species" reg="obesa">obesa</tp:taxon-name-part></tp:taxon-name> sp. n. <bold>9</bold><tp:taxon-name><tp:taxon-name-part taxon-name-part-type="genus" reg="Clada">C.</tp:taxon-name-part> (<tp:taxon-name-part taxon-name-part-type="subgenus" reg="Clada">C.</tp:taxon-name-part>) <tp:taxon-name-part taxon-name-part-type="species" reg="rindrai">rindrai</tp:taxon-name-part></tp:taxon-name> sp. n.</p></caption><graphic xmlns:xlink="http://www.w3.org/1999/xlink" xlink:href="zookeys-806-121-g001.jpg" position="float" orientation="portrait" xlink:type="simple" id="oo_249583.jpg"/></fig><fig id="F2" position="float" orientation="portrait"><label>Figures 10–18.</label><caption><p>Maps of distribution. <bold>10</bold><tp:taxon-name><tp:taxon-name-part taxon-name-part-type="genus" reg="Clada">C.</tp:taxon-name-part> (<tp:taxon-name-part taxon-name-part-type="subgenus" reg="Clada">C.</tp:taxon-name-part>) <tp:taxon-name-part taxon-name-part-type="species" reg="barclayi">barclayi</tp:taxon-name-part></tp:taxon-name> sp. n. <bold>11</bold><tp:taxon-name><tp:taxon-name-part taxon-name-part-type="genus" reg="Clada">C.</tp:taxon-name-part> (<tp:taxon-name-part taxon-name-part-type="subgenus" reg="Clada">C.</tp:taxon-name-part>) <tp:taxon-name-part taxon-name-part-type="species" reg="dimbyi">dimbyi</tp:taxon-name-part></tp:taxon-name> sp. n. <bold>12</bold><tp:taxon-name><tp:taxon-name-part taxon-name-part-type="genus" reg="Clada">C.</tp:taxon-name-part> (<tp:taxon-name-part taxon-name-part-type="subgenus" reg="Clada">C.</tp:taxon-name-part>) <tp:taxon-name-part taxon-name-part-type="species" reg="fasciata">fasciata</tp:taxon-name-part></tp:taxon-name> sp. n. <bold>13</bold><tp:taxon-name><tp:taxon-name-part taxon-name-part-type="genus" reg="Clada">C.</tp:taxon-name-part> (<tp:taxon-name-part taxon-name-part-type="subgenus" reg="Clada">C.</tp:taxon-name-part>) <tp:taxon-name-part taxon-name-part-type="species" reg="lalae">lalae</tp:taxon-name-part></tp:taxon-name> sp. n. <bold>14</bold><tp:taxon-name><tp:taxon-name-part taxon-name-part-type="genus" reg="Clada">C.</tp:taxon-name-part> (<tp:taxon-name-part taxon-name-part-type="subgenus" reg="Clada">C.</tp:taxon-name-part>) <tp:taxon-name-part taxon-name-part-type="species" reg="madagascarensis">madagascarensis</tp:taxon-name-part></tp:taxon-name> sp. n. <bold>15</bold><tp:taxon-name><tp:taxon-name-part taxon-name-part-type="genus" reg="Clada">C.</tp:taxon-name-part> (<tp:taxon-name-part taxon-name-part-type="subgenus" reg="Clada">C.</tp:taxon-name-part>) <tp:taxon-name-part taxon-name-part-type="species" reg="mamyi">mamyi</tp:taxon-name-part></tp:taxon-name> sp. n. <bold>16</bold><tp:taxon-name><tp:taxon-name-part taxon-name-part-type="genus" reg="Clada">C.</tp:taxon-name-part> (<tp:taxon-name-part taxon-name-part-type="subgenus" reg="Clada">C.</tp:taxon-name-part>) <tp:taxon-name-part taxon-name-part-type="species" reg="njakai">njakai</tp:taxon-name-part></tp:taxon-name> sp. n. <bold>17</bold><tp:taxon-name><tp:taxon-name-part taxon-name-part-type="genus" reg="Clada">C.</tp:taxon-name-part> (<tp:taxon-name-part taxon-name-part-type="subgenus" reg="Clada">C.</tp:taxon-name-part>) <tp:taxon-name-part taxon-name-part-type="species" reg="obesa">obesa</tp:taxon-name-part></tp:taxon-name> sp. n. <bold>18</bold><tp:taxon-name><tp:taxon-name-part taxon-name-part-type="genus" reg="Clada">C.</tp:taxon-name-part> (<tp:taxon-name-part taxon-name-part-type="subgenus" reg="Clada">C.</tp:taxon-name-part>) <tp:taxon-name-part taxon-name-part-type="species" reg="rindrai">rindrai</tp:taxon-name-part></tp:taxon-name> sp. n.</p></caption><graphic xmlns:xlink="http://www.w3.org/1999/xlink" xlink:href="zookeys-806-121-g002.jpg" position="float" orientation="portrait" xlink:type="simple" id="oo_249584.jpg"/></fig><fig id="F3" position="float" orientation="portrait"><label>Figures 19–27.</label><caption><p>Antennae. <bold>19</bold><tp:taxon-name><tp:taxon-name-part taxon-name-part-type="genus" reg="Clada">C.</tp:taxon-name-part> (<tp:taxon-name-part taxon-name-part-type="subgenus" reg="Clada">C.</tp:taxon-name-part>) <tp:taxon-name-part taxon-name-part-type="species" reg="barclayi">barclayi</tp:taxon-name-part></tp:taxon-name> sp. n. – a male, b female <bold>20</bold><tp:taxon-name><tp:taxon-name-part taxon-name-part-type="genus" reg="Clada">C.</tp:taxon-name-part> (<tp:taxon-name-part taxon-name-part-type="subgenus" reg="Clada">C.</tp:taxon-name-part>) <tp:taxon-name-part taxon-name-part-type="species" reg="dimbyi">dimbyi</tp:taxon-name-part></tp:taxon-name> sp. n. – male <bold>21</bold><tp:taxon-name><tp:taxon-name-part taxon-name-part-type="genus" reg="Clada">C.</tp:taxon-name-part> (<tp:taxon-name-part taxon-name-part-type="subgenus" reg="Clada">C.</tp:taxon-name-part>) <tp:taxon-name-part taxon-name-part-type="species" reg="fasciata">fasciata</tp:taxon-name-part></tp:taxon-name> sp. n. – male <bold>22</bold><tp:taxon-name><tp:taxon-name-part taxon-name-part-type="genus" reg="Clada">C.</tp:taxon-name-part> (<tp:taxon-name-part taxon-name-part-type="subgenus" reg="Clada">C.</tp:taxon-name-part>) <tp:taxon-name-part taxon-name-part-type="species" reg="lalae">lalae</tp:taxon-name-part></tp:taxon-name> sp. n. – a male, b female <bold>23</bold><tp:taxon-name><tp:taxon-name-part taxon-name-part-type="genus" reg="Clada">C.</tp:taxon-name-part> (<tp:taxon-name-part taxon-name-part-type="subgenus" reg="Clada">C.</tp:taxon-name-part>) <tp:taxon-name-part taxon-name-part-type="species" reg="madagascarensis">madagascarensis</tp:taxon-name-part></tp:taxon-name> sp. n. – a male, b female <bold>24</bold><tp:taxon-name><tp:taxon-name-part taxon-name-part-type="genus" reg="Clada">C.</tp:taxon-name-part> (<tp:taxon-name-part taxon-name-part-type="subgenus" reg="Clada">C.</tp:taxon-name-part>) <tp:taxon-name-part taxon-name-part-type="species" reg="mamyi">mamyi</tp:taxon-name-part></tp:taxon-name> sp. n. – male <bold>25</bold><tp:taxon-name><tp:taxon-name-part taxon-name-part-type="genus" reg="Clada">C.</tp:taxon-name-part> (<tp:taxon-name-part taxon-name-part-type="subgenus" reg="Clada">C.</tp:taxon-name-part>) <tp:taxon-name-part taxon-name-part-type="species" reg="njakai">njakai</tp:taxon-name-part></tp:taxon-name> sp. n. – male <bold>26</bold><tp:taxon-name><tp:taxon-name-part taxon-name-part-type="genus" reg="Clada">C.</tp:taxon-name-part> (<tp:taxon-name-part taxon-name-part-type="subgenus" reg="Clada">C.</tp:taxon-name-part>) <tp:taxon-name-part taxon-name-part-type="species" reg="obesa">obesa</tp:taxon-name-part></tp:taxon-name> sp. n. – female <bold>27</bold><tp:taxon-name><tp:taxon-name-part taxon-name-part-type="genus" reg="Clada">C.</tp:taxon-name-part> (<tp:taxon-name-part taxon-name-part-type="subgenus" reg="Clada">C.</tp:taxon-name-part>) <tp:taxon-name-part taxon-name-part-type="species" reg="rindrai">rindrai</tp:taxon-name-part></tp:taxon-name> sp. n. – male.</p></caption><graphic xmlns:xlink="http://www.w3.org/1999/xlink" xlink:href="zookeys-806-121-g003.jpg" position="float" orientation="portrait" xlink:type="simple" id="oo_249585.jpg"/></fig></tp:treatment-sec></tp:taxon-treatment>
