# Supplementary material for: Nine new species of Clada from Madagascar (Coleoptera, Ptinidae)
Source: Zookeys. 2018 Dec 13;(806):121–40. doi: 10.3897/zookeys.806.21916 (PMC6302070; doi:10.3897/zookeys.806.21916)
Supplement: XML Treatment for Clada (Clada) rindrai [file zookeys.806.21916-treatment9.xml]

<!DOCTYPE tp:taxon-treatment
  PUBLIC "-//TaxonX//DTD Taxonomic Treatment Publishing DTD v0 20100105//EN" "tax-treatment-NSO.dtd">
<tp:taxon-treatment xmlns:tp="http://www.plazi.org/taxpub"><tp:treatment-meta><kwd-group><label>Taxon classification</label><kwd><named-content xmlns:xlink="http://www.w3.org/1999/xlink" content-type="kingdom">Animalia</named-content></kwd><kwd><named-content xmlns:xlink="http://www.w3.org/1999/xlink" content-type="order">Coleoptera</named-content></kwd><kwd><named-content xmlns:xlink="http://www.w3.org/1999/xlink" content-type="family">Ptinidae</named-content></kwd></kwd-group><mixed-citation publication-type="journal"><person-group><name><surname>Zahradník</surname><given-names>Petr</given-names></name><name><surname>rýzna</surname><given-names>Miloš</given-names></name></person-group><article-title>Nine new species of <italic><tp:taxon-name><tp:taxon-name-part taxon-name-part-type="genus" reg="Clada">Clada</tp:taxon-name-part></tp:taxon-name></italic> from Madagascar (<tp:taxon-name><tp:taxon-name-part taxon-name-part-type="order">Coleoptera</tp:taxon-name-part></tp:taxon-name>, <tp:taxon-name><tp:taxon-name-part taxon-name-part-type="family">Ptinidae</tp:taxon-name-part></tp:taxon-name>)</article-title><source>Zookeys</source><day>13</day><month>12</month><year>2018</year><volume>2018</volume><issue>806</issue><fpage>121</fpage><lpage>140</lpage><pub-id pub-id-type="doi">10.3897/zookeys.806.21916</pub-id></mixed-citation></tp:treatment-meta><tp:nomenclature><tp:taxon-name><tp:taxon-name-part taxon-name-part-type="genus" reg="Clada">Clada</tp:taxon-name-part> (<tp:taxon-name-part taxon-name-part-type="subgenus" reg="Clada">Clada</tp:taxon-name-part>) <tp:taxon-name-part taxon-name-part-type="species" reg="rindrai">rindrai</tp:taxon-name-part><object-id xmlns:xlink="http://www.w3.org/1999/xlink" content-type="zoobank" xlink:type="simple">http://zoobank.org/55124B57-580F-4909-A8BC-79414B5C1B23</object-id></tp:taxon-name><tp:taxon-status xmlns:xlink="http://www.w3.org/1999/xlink" xlink:type="simple">sp. n.</tp:taxon-status><xref ref-type="fig" rid="F1">Figs 9</xref><xref ref-type="fig" rid="F2">, 18</xref><xref ref-type="fig" rid="F3">, 27</xref><xref ref-type="fig" rid="F4">, 35</xref></tp:nomenclature><tp:treatment-sec sec-type="type material" id="SECID0ECOBG"><title>Type material.</title><p><bold>Holotype male</bold>: Madagascar, Toliara prov., Toliara env., 23.–27.xi.1996, J. Stolarczyk lgt. (<abbrev xmlns:xlink="http://www.w3.org/1999/xlink" content-type="institution" xlink:title="Forestry and Game Management Research Institute, Jíloviště, Czech Tepublic" id="ABBRID0EKOBG" xlink:type="simple">FGMRI</abbrev>).</p></tp:treatment-sec><tp:treatment-sec sec-type="Differential diagnosis" id="SECID0EPOBG"><title>Differential diagnosis.</title><p>This species is similar to <tp:taxon-name><tp:taxon-name-part taxon-name-part-type="genus" reg="Clada">C.</tp:taxon-name-part> (<tp:taxon-name-part taxon-name-part-type="subgenus" reg="Clada">C.</tp:taxon-name-part>) <tp:taxon-name-part taxon-name-part-type="species" reg="humeralis">humeralis</tp:taxon-name-part></tp:taxon-name> Pic, 1926, but differs by the lighter colour of the elytra and missing lighter humeri. Fully differs by shape of the aedeagus. For differences from other Madagascan species, see key.</p></tp:treatment-sec><tp:treatment-sec sec-type="description" id="SECID0EDPBG"><title>Description.</title><p>Male (holotype). Elongate-elliptical, transversally convex. Body length 6.6 mm, maximum width 2.5 mm (Figure <xref ref-type="fig" rid="F1">9</xref>). Ratio length:width of elytra 1.5. Body brown, pronotum darker; antennae, maxillary and labial palpi and legs lighter. Pubescence yellowish white.</p><p><italic>Head</italic> matt-shiny, with double punctation – one coarse, dense, umbilicate, distance between punctures approximately the same as their diameter; other one is very fine, almost invisible, punctures almost touching. Pubescence semi-erect, long, in anterior part inclined forwards, in posterior part inclined more or less backwards. Clypeus with shallow transverse depression, shiny. Eyes large, globular with long erect dense pubescence. Frons 2.7 times as wide as diameter of the eye, from dorsal view. Antennae consisting of eleven antennomeres, 4<sup>th</sup> to 10<sup>th</sup> pectinate (Figure <xref ref-type="fig" rid="F3">27</xref>). 1<sup>st</sup> antennomere robust, 2.5 times as long as wide; 2<sup>nd</sup> smallest, almost triangular, only one-half long as the 1<sup>st</sup>, as long as wide, slightly narrower as the 1<sup>st</sup>. The 3<sup>rd</sup> strongly serrate, as long as wide, 1.8 times as width of 1<sup>st</sup>. 4<sup>th</sup> to 9<sup>th</sup> 1.4 times as wide as long; 10<sup>th</sup> 0.9 times shorter as long. Apical antennomere is longest, oblong oval, 5.7 times as long as wide. All antennomeres on margin with short erect dense setae. Apical maxillary palpomere long, spindle shaped.</p><p><italic>Pronotum</italic> convex, matt-shiny, rounded, transverse (ratio length:width of pronotum 0.8); widest at 2/3 posteriorly. Base of pronotum finely bordered. Middle of pronotum at base with blunt small swelling, posteriorly slightly sharpened. Surface of pronotum with double punctation – one coarse, dense, umbilicate; distance between punctures approximately one half of their diameter, some punctures almost touching; other one is very fine, punctures almost touching. Pubescence long, dense, semi-erect, inclined more or less to middle of pronotum, only on sides inclined to margin.</p><p><italic>Scutellum</italic> triangular with blunt top, narrow, 1.8 times as long as wide, very sparse and short recumbent pubescence, inclined backwards.</p><p><italic>Elytra</italic> oval, transversally convex, shiny, with distinct humeri. Each elytron with five fine costae, almost invisible, but apex more distinct. Surface of elytra with double punctation, one coarse, dense, umbilicate, distance between punctures approximately the same as their diameter; other one is very fine, punctures almost touching. Pubescence relatively sparse, recumbent partly also semi-erect, inclined backwards. Posterior margin of each elytron with approximately 25 small teeth.</p><p>Legs stout, with short and dense recumbent pubescence. All tarsi robust, same length as tibia. 1<sup>st</sup> metatarsomere as long as 2<sup>nd</sup> and 3<sup>rd</sup> together, same width, slightly emarginate on top. 4<sup>th</sup> slightly shorter than previous, more emarginate, almost to 2/3 of their length. 5<sup>th</sup> is same length as 3<sup>rd</sup> and 4<sup>th</sup> together, rectangular, wider on the top, with two large claws, without teeth.</p><p>For <italic>aedeagus</italic> see Figure <xref ref-type="fig" rid="F4">35</xref>.</p><p>Female. Unknown</p></tp:treatment-sec><tp:treatment-sec sec-type="Name derivation" id="SECID0EQRBG"><title>Name derivation.</title><p>Patronym, dedicated to Mr Rindra Andriamahefasoa (Chef de Volet Conservation et Recherche, Andasibe-Mantadia National Park).</p></tp:treatment-sec><tp:treatment-sec sec-type="biology" id="SECID0EVRBG"><title>Biology.</title><p>Unknown.</p></tp:treatment-sec><tp:treatment-sec sec-type="distribution" id="SECID0E1RBG"><title>Distribution.</title><p>This species is found in the southwestern part of Madagascar (Figure <xref ref-type="fig" rid="F2">18</xref>).</p></tp:treatment-sec><tp:treatment-sec><!--Section generated to contain objects referenced in tp:taxon-treatment.--><fig id="F1" position="float" orientation="portrait"><label>Figures 1–9.</label><caption><p>Habitus. <bold>1</bold><tp:taxon-name><tp:taxon-name-part taxon-name-part-type="genus" reg="Clada">C.</tp:taxon-name-part> (<tp:taxon-name-part taxon-name-part-type="subgenus" reg="Clada">C.</tp:taxon-name-part>) <tp:taxon-name-part taxon-name-part-type="species" reg="barclayi">barclayi</tp:taxon-name-part></tp:taxon-name> sp. n. <bold>2</bold><tp:taxon-name><tp:taxon-name-part taxon-name-part-type="genus" reg="Clada">C.</tp:taxon-name-part> (<tp:taxon-name-part taxon-name-part-type="subgenus" reg="Clada">C.</tp:taxon-name-part>) <tp:taxon-name-part taxon-name-part-type="species" reg="dimbyi">dimbyi</tp:taxon-name-part></tp:taxon-name> sp. n. <bold>3</bold><tp:taxon-name><tp:taxon-name-part taxon-name-part-type="genus" reg="Clada">C.</tp:taxon-name-part> (<tp:taxon-name-part taxon-name-part-type="subgenus" reg="Clada">C.</tp:taxon-name-part>) <tp:taxon-name-part taxon-name-part-type="species" reg="fasciata">fasciata</tp:taxon-name-part></tp:taxon-name> sp. n. <bold>4</bold><tp:taxon-name><tp:taxon-name-part taxon-name-part-type="genus" reg="Clada">C.</tp:taxon-name-part> (<tp:taxon-name-part taxon-name-part-type="subgenus" reg="Clada">C.</tp:taxon-name-part>) <tp:taxon-name-part taxon-name-part-type="species" reg="lalae">lalae</tp:taxon-name-part></tp:taxon-name> sp. n. <bold>5</bold><tp:taxon-name><tp:taxon-name-part taxon-name-part-type="genus" reg="Clada">C.</tp:taxon-name-part> (<tp:taxon-name-part taxon-name-part-type="subgenus" reg="Clada">C.</tp:taxon-name-part>) <tp:taxon-name-part taxon-name-part-type="species" reg="madagascarensis">madagascarensis</tp:taxon-name-part></tp:taxon-name> sp. n. <bold>6</bold><tp:taxon-name><tp:taxon-name-part taxon-name-part-type="genus" reg="Clada">C.</tp:taxon-name-part> (<tp:taxon-name-part taxon-name-part-type="subgenus" reg="Clada">C.</tp:taxon-name-part>) <tp:taxon-name-part taxon-name-part-type="species" reg="mamyi">mamyi</tp:taxon-name-part></tp:taxon-name> sp. n. <bold>7</bold><tp:taxon-name><tp:taxon-name-part taxon-name-part-type="genus" reg="Clada">C.</tp:taxon-name-part> (<tp:taxon-name-part taxon-name-part-type="subgenus" reg="Clada">C.</tp:taxon-name-part>) <tp:taxon-name-part taxon-name-part-type="species" reg="njakai">njakai</tp:taxon-name-part></tp:taxon-name> sp. n. <bold>8</bold><tp:taxon-name><tp:taxon-name-part taxon-name-part-type="genus" reg="Clada">C.</tp:taxon-name-part> (<tp:taxon-name-part taxon-name-part-type="subgenus" reg="Clada">C.</tp:taxon-name-part>) <tp:taxon-name-part taxon-name-part-type="species" reg="obesa">obesa</tp:taxon-name-part></tp:taxon-name> sp. n. <bold>9</bold><tp:taxon-name><tp:taxon-name-part taxon-name-part-type="genus" reg="Clada">C.</tp:taxon-name-part> (<tp:taxon-name-part taxon-name-part-type="subgenus" reg="Clada">C.</tp:taxon-name-part>) <tp:taxon-name-part taxon-name-part-type="species" reg="rindrai">rindrai</tp:taxon-name-part></tp:taxon-name> sp. n.</p></caption><graphic xmlns:xlink="http://www.w3.org/1999/xlink" xlink:href="zookeys-806-121-g001.jpg" position="float" orientation="portrait" xlink:type="simple" id="oo_249583.jpg"/></fig><fig id="F2" position="float" orientation="portrait"><label>Figures 10–18.</label><caption><p>Maps of distribution. <bold>10</bold><tp:taxon-name><tp:taxon-name-part taxon-name-part-type="genus" reg="Clada">C.</tp:taxon-name-part> (<tp:taxon-name-part taxon-name-part-type="subgenus" reg="Clada">C.</tp:taxon-name-part>) <tp:taxon-name-part taxon-name-part-type="species" reg="barclayi">barclayi</tp:taxon-name-part></tp:taxon-name> sp. n. <bold>11</bold><tp:taxon-name><tp:taxon-name-part taxon-name-part-type="genus" reg="Clada">C.</tp:taxon-name-part> (<tp:taxon-name-part taxon-name-part-type="subgenus" reg="Clada">C.</tp:taxon-name-part>) <tp:taxon-name-part taxon-name-part-type="species" reg="dimbyi">dimbyi</tp:taxon-name-part></tp:taxon-name> sp. n. <bold>12</bold><tp:taxon-name><tp:taxon-name-part taxon-name-part-type="genus" reg="Clada">C.</tp:taxon-name-part> (<tp:taxon-name-part taxon-name-part-type="subgenus" reg="Clada">C.</tp:taxon-name-part>) <tp:taxon-name-part taxon-name-part-type="species" reg="fasciata">fasciata</tp:taxon-name-part></tp:taxon-name> sp. n. <bold>13</bold><tp:taxon-name><tp:taxon-name-part taxon-name-part-type="genus" reg="Clada">C.</tp:taxon-name-part> (<tp:taxon-name-part taxon-name-part-type="subgenus" reg="Clada">C.</tp:taxon-name-part>) <tp:taxon-name-part taxon-name-part-type="species" reg="lalae">lalae</tp:taxon-name-part></tp:taxon-name> sp. n. <bold>14</bold><tp:taxon-name><tp:taxon-name-part taxon-name-part-type="genus" reg="Clada">C.</tp:taxon-name-part> (<tp:taxon-name-part taxon-name-part-type="subgenus" reg="Clada">C.</tp:taxon-name-part>) <tp:taxon-name-part taxon-name-part-type="species" reg="madagascarensis">madagascarensis</tp:taxon-name-part></tp:taxon-name> sp. n. <bold>15</bold><tp:taxon-name><tp:taxon-name-part taxon-name-part-type="genus" reg="Clada">C.</tp:taxon-name-part> (<tp:taxon-name-part taxon-name-part-type="subgenus" reg="Clada">C.</tp:taxon-name-part>) <tp:taxon-name-part taxon-name-part-type="species" reg="mamyi">mamyi</tp:taxon-name-part></tp:taxon-name> sp. n. <bold>16</bold><tp:taxon-name><tp:taxon-name-part taxon-name-part-type="genus" reg="Clada">C.</tp:taxon-name-part> (<tp:taxon-name-part taxon-name-part-type="subgenus" reg="Clada">C.</tp:taxon-name-part>) <tp:taxon-name-part taxon-name-part-type="species" reg="njakai">njakai</tp:taxon-name-part></tp:taxon-name> sp. n. <bold>17</bold><tp:taxon-name><tp:taxon-name-part taxon-name-part-type="genus" reg="Clada">C.</tp:taxon-name-part> (<tp:taxon-name-part taxon-name-part-type="subgenus" reg="Clada">C.</tp:taxon-name-part>) <tp:taxon-name-part taxon-name-part-type="species" reg="obesa">obesa</tp:taxon-name-part></tp:taxon-name> sp. n. <bold>18</bold><tp:taxon-name><tp:taxon-name-part taxon-name-part-type="genus" reg="Clada">C.</tp:taxon-name-part> (<tp:taxon-name-part taxon-name-part-type="subgenus" reg="Clada">C.</tp:taxon-name-part>) <tp:taxon-name-part taxon-name-part-type="species" reg="rindrai">rindrai</tp:taxon-name-part></tp:taxon-name> sp. n.</p></caption><graphic xmlns:xlink="http://www.w3.org/1999/xlink" xlink:href="zookeys-806-121-g002.jpg" position="float" orientation="portrait" xlink:type="simple" id="oo_249584.jpg"/></fig><fig id="F3" position="float" orientation="portrait"><label>Figures 19–27.</label><caption><p>Antennae. <bold>19</bold><tp:taxon-name><tp:taxon-name-part taxon-name-part-type="genus" reg="Clada">C.</tp:taxon-name-part> (<tp:taxon-name-part taxon-name-part-type="subgenus" reg="Clada">C.</tp:taxon-name-part>) <tp:taxon-name-part taxon-name-part-type="species" reg="barclayi">barclayi</tp:taxon-name-part></tp:taxon-name> sp. n. – a male, b female <bold>20</bold><tp:taxon-name><tp:taxon-name-part taxon-name-part-type="genus" reg="Clada">C.</tp:taxon-name-part> (<tp:taxon-name-part taxon-name-part-type="subgenus" reg="Clada">C.</tp:taxon-name-part>) <tp:taxon-name-part taxon-name-part-type="species" reg="dimbyi">dimbyi</tp:taxon-name-part></tp:taxon-name> sp. n. – male <bold>21</bold><tp:taxon-name><tp:taxon-name-part taxon-name-part-type="genus" reg="Clada">C.</tp:taxon-name-part> (<tp:taxon-name-part taxon-name-part-type="subgenus" reg="Clada">C.</tp:taxon-name-part>) <tp:taxon-name-part taxon-name-part-type="species" reg="fasciata">fasciata</tp:taxon-name-part></tp:taxon-name> sp. n. – male <bold>22</bold><tp:taxon-name><tp:taxon-name-part taxon-name-part-type="genus" reg="Clada">C.</tp:taxon-name-part> (<tp:taxon-name-part taxon-name-part-type="subgenus" reg="Clada">C.</tp:taxon-name-part>) <tp:taxon-name-part taxon-name-part-type="species" reg="lalae">lalae</tp:taxon-name-part></tp:taxon-name> sp. n. – a male, b female <bold>23</bold><tp:taxon-name><tp:taxon-name-part taxon-name-part-type="genus" reg="Clada">C.</tp:taxon-name-part> (<tp:taxon-name-part taxon-name-part-type="subgenus" reg="Clada">C.</tp:taxon-name-part>) <tp:taxon-name-part taxon-name-part-type="species" reg="madagascarensis">madagascarensis</tp:taxon-name-part></tp:taxon-name> sp. n. – a male, b female <bold>24</bold><tp:taxon-name><tp:taxon-name-part taxon-name-part-type="genus" reg="Clada">C.</tp:taxon-name-part> (<tp:taxon-name-part taxon-name-part-type="subgenus" reg="Clada">C.</tp:taxon-name-part>) <tp:taxon-name-part taxon-name-part-type="species" reg="mamyi">mamyi</tp:taxon-name-part></tp:taxon-name> sp. n. – male <bold>25</bold><tp:taxon-name><tp:taxon-name-part taxon-name-part-type="genus" reg="Clada">C.</tp:taxon-name-part> (<tp:taxon-name-part taxon-name-part-type="subgenus" reg="Clada">C.</tp:taxon-name-part>) <tp:taxon-name-part taxon-name-part-type="species" reg="njakai">njakai</tp:taxon-name-part></tp:taxon-name> sp. n. – male <bold>26</bold><tp:taxon-name><tp:taxon-name-part taxon-name-part-type="genus" reg="Clada">C.</tp:taxon-name-part> (<tp:taxon-name-part taxon-name-part-type="subgenus" reg="Clada">C.</tp:taxon-name-part>) <tp:taxon-name-part taxon-name-part-type="species" reg="obesa">obesa</tp:taxon-name-part></tp:taxon-name> sp. n. – female <bold>27</bold><tp:taxon-name><tp:taxon-name-part taxon-name-part-type="genus" reg="Clada">C.</tp:taxon-name-part> (<tp:taxon-name-part taxon-name-part-type="subgenus" reg="Clada">C.</tp:taxon-name-part>) <tp:taxon-name-part taxon-name-part-type="species" reg="rindrai">rindrai</tp:taxon-name-part></tp:taxon-name> sp. n. – male.</p></caption><graphic xmlns:xlink="http://www.w3.org/1999/xlink" xlink:href="zookeys-806-121-g003.jpg" position="float" orientation="portrait" xlink:type="simple" id="oo_249585.jpg"/></fig><fig id="F4" position="float" orientation="portrait"><label>Figures 28–35.</label><caption><p>Aedeagus in dorsal viev. <bold>28</bold><tp:taxon-name><tp:taxon-name-part taxon-name-part-type="genus" reg="Clada">C.</tp:taxon-name-part> (<tp:taxon-name-part taxon-name-part-type="subgenus" reg="Clada">C.</tp:taxon-name-part>) <tp:taxon-name-part taxon-name-part-type="species" reg="barclayi">barclayi</tp:taxon-name-part></tp:taxon-name> sp. n. <bold>29</bold><tp:taxon-name><tp:taxon-name-part taxon-name-part-type="genus" reg="Clada">C.</tp:taxon-name-part> (<tp:taxon-name-part taxon-name-part-type="subgenus" reg="Clada">C.</tp:taxon-name-part>) <tp:taxon-name-part taxon-name-part-type="species" reg="dimbyi">dimbyi</tp:taxon-name-part></tp:taxon-name> sp. n. <bold>30</bold><tp:taxon-name><tp:taxon-name-part taxon-name-part-type="genus" reg="Clada">C.</tp:taxon-name-part> (<tp:taxon-name-part taxon-name-part-type="subgenus" reg="Clada">C.</tp:taxon-name-part>) <tp:taxon-name-part taxon-name-part-type="species" reg="fasciata">fasciata</tp:taxon-name-part></tp:taxon-name> sp. n. <bold>31</bold><tp:taxon-name><tp:taxon-name-part taxon-name-part-type="genus" reg="Clada">C.</tp:taxon-name-part> (<tp:taxon-name-part taxon-name-part-type="subgenus" reg="Clada">C.</tp:taxon-name-part>) <tp:taxon-name-part taxon-name-part-type="species" reg="lalae">lalae</tp:taxon-name-part></tp:taxon-name> sp. n. <bold>32</bold><tp:taxon-name><tp:taxon-name-part taxon-name-part-type="genus" reg="Clada">C.</tp:taxon-name-part> (<tp:taxon-name-part taxon-name-part-type="subgenus" reg="Clada">C.</tp:taxon-name-part>) <tp:taxon-name-part taxon-name-part-type="species" reg="madagascarensis">madagascarensis</tp:taxon-name-part></tp:taxon-name> sp. n. <bold>33</bold><tp:taxon-name><tp:taxon-name-part taxon-name-part-type="genus" reg="Clada">C.</tp:taxon-name-part> (<tp:taxon-name-part taxon-name-part-type="subgenus" reg="Clada">C.</tp:taxon-name-part>) <tp:taxon-name-part taxon-name-part-type="species" reg="mamyi">mamyi</tp:taxon-name-part></tp:taxon-name> sp. n. <bold>34</bold><tp:taxon-name><tp:taxon-name-part taxon-name-part-type="genus" reg="Clada">C.</tp:taxon-name-part> (<tp:taxon-name-part taxon-name-part-type="subgenus" reg="Clada">C.</tp:taxon-name-part>) <tp:taxon-name-part taxon-name-part-type="species" reg="njakai">njakai</tp:taxon-name-part></tp:taxon-name> sp. n. <bold>35</bold><tp:taxon-name><tp:taxon-name-part taxon-name-part-type="genus" reg="Clada">C.</tp:taxon-name-part> (<tp:taxon-name-part taxon-name-part-type="subgenus" reg="Clada">C.</tp:taxon-name-part>) <tp:taxon-name-part taxon-name-part-type="species" reg="rindrai">rindrai</tp:taxon-name-part></tp:taxon-name> sp. n.</p></caption><graphic xmlns:xlink="http://www.w3.org/1999/xlink" xlink:href="zookeys-806-121-g004.jpg" position="float" orientation="portrait" xlink:type="simple" id="oo_249586.jpg"/></fig></tp:treatment-sec></tp:taxon-treatment>
